# Supplementary material for: Cryo-EM structures of CRAF/MEK1/14-3-3 complexes in autoinhibited and open-monomer states reveal features of RAF regulation
Source: Nat Commun. 2025 Sep 1;16:8150. doi: 10.1038/s41467-025-63227-2 (PMC12402067; doi:10.1038/s41467-025-63227-2)
Supplement: Supplementary file 4 — Source Data [file 41467_2025_63227_MOESM4_ESM.zip]

Archive with 20 entries (18 files):
- Source-data-files/
- __MACOSX/._Source-data-files
- Source-data-files/Western_blot_Raw_images.pdf
- __MACOSX/Source-data-files/._Western_blot_Raw_images.pdf
- Source-data-files/.DS_Store
- __MACOSX/Source-data-files/._.DS_Store
- Source-data-files/Source Data_Fig1d_Fig4a-c.xlsx
- __MACOSX/Source-data-files/._Source Data_Fig1d_Fig4a-c.xlsx
- Source-data-files/MS_rawdata/
- __MACOSX/Source-data-files/._MS_rawdata
- Source-data-files/MS_rawdata/114_analysis_CRAFSSDD.xlsx
- __MACOSX/Source-data-files/MS_rawdata/._114_analysis_CRAFSSDD.xlsx
- Source-data-files/MS_rawdata/138_analysis_CRAFSSYY.xlsx
- __MACOSX/Source-data-files/MS_rawdata/._138_analysis_CRAFSSYY.xlsx
- Source-data-files/MS_rawdata/168_analysis_CRAFSSDD_CRAFSSYY.xlsx
- __MACOSX/Source-data-files/MS_rawdata/._168_analysis_CRAFSSDD_CRAFSSYY.xlsx
- Source-data-files/MS_rawdata/158_analysis_CRAFSSYY-src_pak1.xlsx
- __MACOSX/Source-data-files/MS_rawdata/._158_analysis_CRAFSSYY-src_pak1.xlsx
- Source-data-files/MS_rawdata/164_analysis_CRAFSSYY-src_pak1.xlsx
- __MACOSX/Source-data-files/MS_rawdata/._164_analysis_CRAFSSYY-src_pak1.xlsx
