# Supplementary material for: Cryo-EM structures of CRAF/MEK1/14-3-3 complexes in autoinhibited and open-monomer states reveal features of RAF regulation
Source: Nat Commun. 2025 Sep 1;16:8150. doi: 10.1038/s41467-025-63227-2 (PMC12402067; doi:10.1038/s41467-025-63227-2)
Supplement: Supplementary file 4 — Source Data [file 41467_2025_63227_MOESM4_ESM.zip › Source-data-files/Source Data_Fig1d_Fig4a-c.xlsx]

## Sheet: Fig1d
Figure 1d
[enzyme] nM	BRAFΔN/MEK1/14-3-3 (Dimer)			CRAFΔN-SSDD/MEK1/14-3-3 (Dimer)			CRAFΔN-SSYY/MEK1/14-3-3 (Dimer)			CRAFSSDD/MEK1/14-3-3 (Monomer)			BRAF/MEK1/14-3-3 (Monomer)			CRAFSSYY/MEK1/14-3-3 (Monomer)
100										9294.96	9237.92	8741.63	7765.41	7793.45	7704.2	5322.44	5946.31	5578.48
50										9920.32	10066.4	9225.72	6284.93	6695.89	6462.33	4934.3	5178.98	4761.26
25										10192.8	9894.38	9300.87	5011.18	5391.43	4972.97	3382.85	4045.66	3987.02
12.5	9249.54	9313.01	9077.72	8949.81	8430.16	9189.72	8957.07	9243	8735.07	9297.05	8645.83	8020.98	3055	3297.87	3455.32	2649.34	2563.99	2425.07
6.25	9806.27	8935.4	8560.53	9335.18	9201.31	10791.8	9358.16	9172.04	8578.91	7982.76	7567.44	7126.33	2127.94	2476.28	2147.21	1970.04	1946.34	2139.62
3.125	9304.47	9465.27	8908.58	9917.47	9679.7	10882.9	8191.29	7896.91	8203.07	6105.13	6527.84	5800.29	1777.49	1804.15	1711.18	1662.96	1766.56	1678.83
1.5625	7895.65	8311.92	7211.98	9181.15	9630.33	9552.81	6572.6	6670.19	6443.8	4590.95	4560.04	4302.43	1641.59	1781.82	1586.47	1594.08	1378.66	1479.96
0.78125	6867.47	6909.83	6410.37	7655.11	7719.22	7820.81	5058.63	5108.74	5137.41	2820.29	3183.06	3147.09	1360.69	1382.71	1360.6	1378.4	1308.2	1297.17
0.390625	5103.48	4915.98	4684.05	6428.26	6213.46	6718.75	3488.71	3254.78	3354.81	2062.88	2532.91	2208.2	1327.51	1359.27	1341.24	1262.22	1353.21	1311.77
0.195312	3838.25	3588.08	3630.35	4596.77	4637.95	4286.34	2384.03	2319.39	2262.46	1821.22	2002.78	1547.09	1383.35	1211.86	1166.51	1193.9	1299.18	1157.23
0.0976562	2944.16	3045.05	2779.28	2737.84	3324.29	3255.71	1836.82	1897.76	1750.93	1701.95	1717.26	1609.62	1180.59	1301.5	1445.55	1075.64	1244.96	1200.59
0.0488281	2485.11	2542.89	2231.51	2513.23	2750.46	2398.19	1494.67	1351.94	1338.16	1473.87	1683.17	1519.74	1266.55	1216.28	1387.34	1273.41	1303.37	1298.7
0	963.06	1097.19	1097.63	889.7	919.96	1051.51	826.67	780.05	781.61	1192.55	1197.89	1106.63	1189.62	1146.58	1234.62	1033.13	1219.29	1228.4

## Sheet: Fig4a
Figure 4a lower panel
Min	400 nM SMP			200 nM SMP			100 nM SMP			50 nM SMP			0 nM SMP
100	12869.7	11567.5	10660.7	9374.36	10318	8350.91	7633.43	8061.63	8351.87	6669.73	6788.05	6268.52	5799.46	5567.41	5453.66
80	11071.8	10621.3	10679.9	9237.62	8594.04	7578.85	7081.67	7542.29	6120.11	6096.89	5873.02	5882.35	5818.69	5602.29	5241.71
60	9363.73	9422.49	9402.83	8037.85	7583.17	7069.12	6129.33	6459.18	5460.65	5709.22	5310.22	5233.39	4718.31	5099.53	4217.31
40	7306.89	7876.37	6843.14	6154.55	5688.73	6099.5	5220.97	5218.66	4866.2	4430.74	4692.94	4500	4360.19	4254.3	3998.15
20	6103.65	6080.81	5926.29	5117.88	4899.08	4505.6	4157.53	3730.77	3682.09	3814.71	3693.44	2966.1	3039.22	2825.11	2722.96
10	3339.52	3777.56	3894.64	3685.3	3251.14	3149.91	2906.64	2945.74	2638.5	2579.19	2572.2	2696.43	2258.06	2591.21	2712.18
0	1856.87	1684.62	1922.33	1602.62	1694.44	1510.66	1345.62	1318.14	1270.3	1354.44	1108.16	1411.04	1561.07	1718.61	1488.76

## Sheet: Fig4b
Figure 4b lower panel
Min	400 nM SMP			200 nM SMP			100 nM SMP			50 nM SMP			0 nM SMP
100	1772.93	1836.04	1701.17	1869.07	1556.17	1445.35	1951.45	1721.61	1489.55	1591.76	1961.33	1956.73	1669.81	1891.39	1699.91
80	1790.78	1856.54	1706.88	1602.62	1846.15	1582.95	1828.68	1574.8	1582.8	1953.35	1571.56	1677.92	1604.51	1704.98	1740.33
60	1811.59	1714.02	1519.43	1663.46	1755.18	1500.48	1671.36	1616.54	1685.93	1558.56	1544.48	1416.43	1699.6	1383.65	1660.27
40	1792.01	1565.93	1523.72	1589.15	1498.66	1563.64	1427.23	1410.49	1464.11	1688.84	1774.53	1465.35	1495.33	1260.66	1350.83
20	1387.34	1450.31	1388.62	1416.35	1280.21	1224.11	1302.24	1160.28	1288.52	1291.23	1396.04	1390.79	1253.43	1428.57	1351.35
10	1166.82	1432.34	1046.93	1368.61	1307.25	1199.28	1236.71	1289.1	1292.19	1418.72	1437.07	1232.88	1107.01	1222.95	1347.99
0	1218.57	1293.26	1154.93	1341.57	1272.22	1345.03	1197.77	1152.38	1326.02	1229.74	1230.16	1247.38	1074.07	1102.28	1468.87

## Sheet: Fig4c
Figure 4c lower panel
Min	400 nM SMP			200 nM SMP			100 nM SMP			50 nM SMP			0 nM SMP
100	8831.29	9379.12	8858.49	9758.79	9792.75	8957.49	9423.6	9241.75	8732.14	9307.28	9000.88	9131.31	9204.55	9682.69	8414.52
80	8537.07	7634.32	7611.94	8576.89	9047.13	9313.4	8720.83	8275.56	8179.3	8941.8	9240.15	8662.85	8339.59	8931.67	8691.05
60	7893.72	7235.46	7471.85	8168.72	7989.8	7160.12	6964.44	7270.29	6535.36	8401.96	7322.25	6890.13	7746.62	7855.04	6976.53
40	5629.84	6304.35	5628.14	5927.78	6893.62	6000	5738.14	5710.5	5443.4	6319.85	6148.08	6101.86	5730.44	6426.51	5960.78
20	4771.62	4143.13	4424.42	4670.54	4601.52	4085.82	4408.51	4839.32	3836.81	4210.53	4631.58	3877.55	5315.04	5302.88	4175.51
10	3021.32	2914.23	3250.95	3406.7	3304.09	3321.03	3128.3	3000	2880.2	3230.77	3281.25	3074.11	2911.74	3220.34	3345.97
0	1591.13	1727.02	1443.4	1751.2	1612	1486.49	1508.95	1580.82	1699.74	1630.34	1321.08	1325.09	1548.76	1447.48	1407.62
