# Supplementary material for: Cryo-EM structures of CRAF/MEK1/14-3-3 complexes in autoinhibited and open-monomer states reveal features of RAF regulation
Source: Nat Commun. 2025 Sep 1;16:8150. doi: 10.1038/s41467-025-63227-2 (PMC12402067; doi:10.1038/s41467-025-63227-2)
Supplement: Supplementary file 4 — Source Data [file 41467_2025_63227_MOESM4_ESM.zip › Source-data-files/MS_rawdata/114_analysis_CRAFSSDD.xlsx]

## Sheet: Proteins
Description	Number of Peptides	Number of Unique Peptides	Number of PSMs	Coverage in Percent	Number of AAs	MW in kDa	Score Sequest HT Sequest HT	Abundance F1 Sample	Abundances Count F1 Sample
CRAF_SSDD_full-length	60	60	2066	80	681	76.7	8235.69	7.94041e+10	80
MEK1_SASA_full-length	37	37	1020	92	415	45.8	4758.49	2.60419e+10	45

## Sheet: Peptides
Positions in Master Proteins	Annotated Sequence	Modifications	Modifications in Master Proteins	Number of PSMs	Abundance F1 Sample	XCorr by Search Engine Sequest HT	Top Apex RT in min
CRAF_SSDD_full-length [650-666]	[R].AAHTEDINACTLTTSPR.[L]	1xCarbamidomethyl [C10]		36	2.32958e+08	5.75	26.66
CRAF_SSDD_full-length [650-666]	[R].AAHTEDINACTLTTSPR.[L]	1xCarbamidomethyl [C10]; 1xPhospho [S/T]	CRAF_SSDD_full-length 1xPhospho [S/T]	15	9.67038e+08	5.95	30.28
CRAF_SSDD_full-length [650-666]	[R].AAHTEDINACTLTTSPR.[L]	1xCarbamidomethyl [C10]; 2xPhospho [S/T]	CRAF_SSDD_full-length 2xPhospho [T/S]	11	3.30868e+07	5.95	32.99
CRAF_SSDD_full-length [650-666]	[R].AAHTEDINACTLTTSPR.[L]	1xCarbamidomethyl [C10]; 3xPhospho [T11; T13; T14]	CRAF_SSDD_full-length 3xPhospho [T660; T662; T663]	1		1.69
CRAF_SSDD_full-length [650-681]	[R].AAHTEDINACTLTTSPRLPVFVPAWSHPQFEK.[-]	1xCarbamidomethyl [C10]		5	98578141	7.32	68.98
CRAF_SSDD_full-length [650-681]	[R].AAHTEDINACTLTTSPRLPVFVPAWSHPQFEK.[-]	1xCarbamidomethyl [C10]; 1xPhospho [S/T]	CRAF_SSDD_full-length 1xPhospho [S/T]	9	21213965	7.29	74.89
CRAF_SSDD_full-length [650-681]	[R].AAHTEDINACTLTTSPRLPVFVPAWSHPQFEK.[-]	1xCarbamidomethyl [C10]; 2xPhospho [T13; T14]	CRAF_SSDD_full-length 2xPhospho [T662; T663]	2	21051342	7.69	79.14
CRAF_SSDD_full-length [650-681]	[R].AAHTEDINACTLTTSPRLPVFVPAWSHPQFEK.[-]	1xCarbamidomethyl [C10]; 3xPhospho [T11; T13; T14]	CRAF_SSDD_full-length 3xPhospho [T660; T662; T663]	2		4.06
CRAF_SSDD_full-length [132-165]	[K].ARLDWNTDAASLIGEELQVDFLDHVPLTTHNFAR.[K]			9	1230988402	11.55	81.95
CRAF_SSDD_full-length [132-166]	[K].ARLDWNTDAASLIGEELQVDFLDHVPLTTHNFARK.[T]			3	62054080	8.59	80.63
CRAF_SSDD_full-length [41-62]	[K].DAVFDGSSCISPTIVQQFGYQR.[R]	1xCarbamidomethyl [C9]		14	2.74934e+09	5.51	80.12
CRAF_SSDD_full-length [41-62]	[K].DAVFDGSSCISPTIVQQFGYQR.[R]	1xCarbamidomethyl [C9]; 1xPhospho [S11]	CRAF_SSDD_full-length 1xPhospho [S51]	4	29267113	5.03	82.12
CRAF_SSDD_full-length [41-63]	[K].DAVFDGSSCISPTIVQQFGYQRR.[A]	1xCarbamidomethyl [C9]		8	4.56475e+08	5.54	71.58
CRAF_SSDD_full-length [490-515]	[R].DMKSNNIFLHEGLTVKIGDFGLATVK.[S]			6	30310714	7.63	74.61
CRAF_SSDD_full-length [437-453]	[K].DNLAIVTQWCEGSSLYK.[H]	1xCarbamidomethyl [C10]		18	1104996163	4.67	78.48
CRAF_SSDD_full-length [577-585]	[R].DQIIFMVGR.[G]			22	7.94851e+08	2.6	64.41
CRAF_SSDD_full-length [577-585]	[R].DQIIFMVGR.[G]	1xOxidation [M6]		47	5.61725e+08	2.55	52.46
CRAF_SSDD_full-length [359-376]	[R].DSSDDWEIEASEVMLSTR.[I]			6	701238464	5.96	81.96
CRAF_SSDD_full-length [359-376]	[R].DSSDDWEIEASEVMLSTR.[I]	1xOxidation [M14]		31	5.06315e+07	4.82	71.95
CRAF_SSDD_full-length [616-637]	[K].EERPLFPQILSSIELLQHSLPK.[I]			17	1.10068e+10	9.15	82.32
CRAF_SSDD_full-length [194-213]	[K].FHEHCSTKVPTMCVDWSNIR.[Q]	2xCarbamidomethyl [C5; C13]		10	1.32787e+08	7.6	40.13
CRAF_SSDD_full-length [194-213]	[K].FHEHCSTKVPTMCVDWSNIR.[Q]	2xCarbamidomethyl [C5; C13]; 1xOxidation [M12]		9	1.32422e+07	5.82	30.38
CRAF_SSDD_full-length [180-186]	[K].FLLNGFR.[C]			77	2.95521e+09	2.2	53.85
CRAF_SSDD_full-length [180-193]	[K].FLLNGFRCQTCGYK.[F]	2xCarbamidomethyl [C8; C11]		2	963834	3.06	43.61
CRAF_SSDD_full-length [462-472]	[K].FQMFQLIDIAR.[Q]			4	3.04623e+09	3.23	81.66
CRAF_SSDD_full-length [462-472]	[K].FQMFQLIDIAR.[Q]	1xOxidation [M3]		25	415226513	3.62	73.17
CRAF_SSDD_full-length [112-122]	[R].GLQPECCAVFR.[L]	2xCarbamidomethyl [C6; C7]		13	2.90334e+09	2.69	38.29
CRAF_SSDD_full-length [356-376]	[R].GQRDSSDDWEIEASEVMLSTR.[I]			11	4.08632e+07	6.43	71.06
CRAF_SSDD_full-length [356-376]	[R].GQRDSSDDWEIEASEVMLSTR.[I]	1xOxidation [M17]		6	4.66371e+06	5.87	54.82
CRAF_SSDD_full-length [356-376]	[R].GQRDSSDDWEIEASEVMLSTR.[I]	1xPhospho [S5]	CRAF_SSDD_full-length 1xPhospho [S360]	12	464350590	8.26	79.64
CRAF_SSDD_full-length [356-376]	[R].GQRDSSDDWEIEASEVMLSTR.[I]	1xPhospho [S/T]; 1xOxidation [M17]	CRAF_SSDD_full-length 1xPhospho [S]	14	1.96505e+07	5.63	63.17
CRAF_SSDD_full-length [356-387]	[R].GQRDSSDDWEIEASEVMLSTRIGSGSFGTVYK.[G]			4	28694658	7.45	79.64
CRAF_SSDD_full-length [356-387]	[R].GQRDSSDDWEIEASEVMLSTRIGSGSFGTVYK.[G]	1xPhospho [S5]	CRAF_SSDD_full-length 1xPhospho [S360]	1		2.95
CRAF_SSDD_full-length [586-594]	[R].GYASPDLSK.[L]			2	1.74153e+06	1.72	22.08
CRAF_SSDD_full-length [454-472]	[K].HLHVQETKFQMFQLIDIAR.[Q]			13	7.4848e+07	6.66	64.74
CRAF_SSDD_full-length [454-472]	[K].HLHVQETKFQMFQLIDIAR.[Q]	1xOxidation [M11]		6	7.81232e+06	5.18	64.77
CRAF_SSDD_full-length [454-484]	[K].HLHVQETKFQMFQLIDIARQTAQGMDYLHAK.[N]			10	7.73253e+07	11.52	77.7
CRAF_SSDD_full-length [454-484]	[K].HLHVQETKFQMFQLIDIARQTAQGMDYLHAK.[N]	1xOxidation [M25]		4	7.3507e+06	10.2	69.85
CRAF_SSDD_full-length [424-436]	[R].HVNILLFMGYMTK.[D]			16	4.37191e+08	5.67	79.27
CRAF_SSDD_full-length [424-436]	[R].HVNILLFMGYMTK.[D]	1xOxidation [M]		83	1.16314e+08	4.4	67.18
CRAF_SSDD_full-length [424-436]	[R].HVNILLFMGYMTK.[D]	2xOxidation [M8; M11]		19	1.03912e+07	3.02	53.87
CRAF_SSDD_full-length [421-436]	[R].KTRHVNILLFMGYMTK.[D]			5	2.14171e+07	7.79	57.4
CRAF_SSDD_full-length [613-637]	[K].KVKEERPLFPQILSSIELLQHSLPK.[I]			7	6.62613e+07	9.24	79.13
CRAF_SSDD_full-length [171-178]	[K].LAFCDICR.[K]	1xCarbamidomethyl [C4]		2	4897739	2.18	50
CRAF_SSDD_full-length [171-178]	[K].LAFCDICR.[K]	2xCarbamidomethyl [C4; C7]		9	7.36343e+08	2.32	40.81
CRAF_SSDD_full-length [134-166]	[R].LDWNTDAASLIGEELQVDFLDHVPLTTHNFARK.[T]			6	82491708	10.6	82.02
CRAF_SSDD_full-length [506-515]	[K].IGDFGLATVK.[S]			76	5.1617e+09	4.01	47.09
CRAF_SSDD_full-length [377-387]	[R].IGSGSFGTVYK.[G]			13	2.53326e+07	3.01	32.53
CRAF_SSDD_full-length [377-387]	[R].IGSGSFGTVYK.[G]	1xPhospho [S/T]	CRAF_SSDD_full-length 1xPhospho [T/S]	5	32695071	3.41	47.48
CRAF_SSDD_full-length [377-397]	[R].IGSGSFGTVYKGKWHGDVAVK.[I]			3	3.532e+06	5.64	31.4
CRAF_SSDD_full-length [667-681]	[R].LPVFVPAWSHPQFEK.[-]			78	8.38398e+09	4	66.05
CRAF_SSDD_full-length [667-681]	[R].LPVFVPAWSHPQFEK.[-]	1xPhospho [S9]	CRAF_SSDD_full-length 1xPhospho [S675]	2	4.46522e+06	3.13	77.34
CRAF_SSDD_full-length [352-376]	[K].IRPRGQRDSSDDWEIEASEVMLSTR.[I]			2	2.05683e+06	6.47	53.84
CRAF_SSDD_full-length [352-376]	[K].IRPRGQRDSSDDWEIEASEVMLSTR.[I]	1xPhospho [S]	CRAF_SSDD_full-length 1xPhospho [S]	3	1.66923e+06	6.94	59.7
CRAF_SSDD_full-length [1-31]	[-].MGSSHHHHHHSAVDENLYFQGGMEHIQGAWK.[T]	1xMet-loss [N-Term]	CRAF_SSDD_full-length 1xMet-loss [N-Term]	2	2203763	6.82	33.93
CRAF_SSDD_full-length [1-31]	[-].MGSSHHHHHHSAVDENLYFQGGMEHIQGAWK.[T]	1xMet-loss+Acetyl [N-Term]	CRAF_SSDD_full-length 1xMet-loss+Acetyl [N-Term]	82	1.96236e+09	11.25	35.7
CRAF_SSDD_full-length [1-31]	[-].MGSSHHHHHHSAVDENLYFQGGMEHIQGAWK.[T]	1xOxidation [M23]; 1xMet-loss+Acetyl [N-Term]	CRAF_SSDD_full-length 1xMet-loss+Acetyl [N-Term]	99	4.24407e+08	10.03	28.32
CRAF_SSDD_full-length [1-40]	[-].MGSSHHHHHHSAVDENLYFQGGMEHIQGAWKTISNGFGFK.[D]	1xMet-loss+Acetyl [N-Term]	CRAF_SSDD_full-length 1xMet-loss+Acetyl [N-Term]	8	1.7912e+07	11.14	68.28
CRAF_SSDD_full-length [298-304]	[R].MIEDAIR.[S]			4	2.96919e+06	1.8	59.81
CRAF_SSDD_full-length [246-276]	[R].MPVSSQHRYSTPHAFTFNTSSPSSEGSLSQR.[Q]			6	4.68317e+07	10.38	34.35
CRAF_SSDD_full-length [246-276]	[R].MPVSSQHRYSTPHAFTFNTSSPSSEGSLSQR.[Q]	1xOxidation [M1]		4	5.11695e+06	7.46	30.98
CRAF_SSDD_full-length [246-276]	[R].MPVSSQHRYSTPHAFTFNTSSPSSEGSLSQR.[Q]	1xPhospho [S/T/Y]	CRAF_SSDD_full-length 1xPhospho [T/S/Y]	5	58339728	9.67	40.18
CRAF_SSDD_full-length [246-276]	[R].MPVSSQHRYSTPHAFTFNTSSPSSEGSLSQR.[Q]	1xPhospho [S/T/Y]; 1xOxidation [M1]	CRAF_SSDD_full-length 1xPhospho [S/T/Y]	6	2.14011e+06	4.89	38.12
CRAF_SSDD_full-length [246-276]	[R].MPVSSQHRYSTPHAFTFNTSSPSSEGSLSQR.[Q]	2xPhospho [S20; S21]	CRAF_SSDD_full-length 2xPhospho [S265; S266]	2	2572607	5.67	46.54
CRAF_SSDD_full-length [485-505]	[K].NIIHRDMKSNNIFLHEGLTVK.[I]			2	2.95431e+06	4.24	34.79
CRAF_SSDD_full-length [214-237]	[R].QLLLFPNSTIGDSGVPALPSLTMR.[R]			4	47197178	6.58	82.4
CRAF_SSDD_full-length [214-237]	[R].QLLLFPNSTIGDSGVPALPSLTMR.[R]	1xOxidation [M23]		4	4.70752e+06	4.59	82.4
CRAF_SSDD_full-length [214-238]	[R].QLLLFPNSTIGDSGVPALPSLTMRR.[M]	1xOxidation [M23]		2	54390952	4.23	80.42
CRAF_SSDD_full-length [277-297]	[R].QRSTSTPNVHMVSTTLPVDSR.[M]			4	4.03505e+06	4.96	33.2
CRAF_SSDD_full-length [277-297]	[R].QRSTSTPNVHMVSTTLPVDSR.[M]	1xPhospho [S/T]	CRAF_SSDD_full-length 1xPhospho [S/T]	5	109096461	7.44	40.01
CRAF_SSDD_full-length [277-297]	[R].QRSTSTPNVHMVSTTLPVDSR.[M]	1xPhospho [S/T]; 1xOxidation [M11]	CRAF_SSDD_full-length 1xPhospho [S/T]	24	2.17284e+07	5.94	31.72
CRAF_SSDD_full-length [605-612]	[K].RLVAECVK.[K]	1xCarbamidomethyl [C6]		1	138331	1.6	19.69
CRAF_SSDD_full-length [641-649]	[R].SASEPSLHR.[A]	1xPhospho [S3]	CRAF_SSDD_full-length 1xPhospho [S643]	1	162504	2.1	18.98
CRAF_SSDD_full-length [641-666]	[R].SASEPSLHRAAHTEDINACTLTTSPR.[L]	1xCarbamidomethyl [C19]; 1xPhospho [S3]	CRAF_SSDD_full-length 1xPhospho [S643]	2	4515353	6.3	30.88
CRAF_SSDD_full-length [305-331]	[R].SHSESASPSALSSSPNNLSPTGWSQPK.[T]			12	1.60516e+09	9.92	42.32
CRAF_SSDD_full-length [305-331]	[R].SHSESASPSALSSSPNNLSPTGWSQPK.[T]	1xPhospho [S]	CRAF_SSDD_full-length 1xPhospho [S]	22	1.5388e+09	8.8	47.61
CRAF_SSDD_full-length [305-331]	[R].SHSESASPSALSSSPNNLSPTGWSQPK.[T]	2xPhospho [S]	CRAF_SSDD_full-length 2xPhospho [S]	26	1.20917e+09	7.44	55.41
CRAF_SSDD_full-length [305-331]	[R].SHSESASPSALSSSPNNLSPTGWSQPK.[T]	3xPhospho [S]	CRAF_SSDD_full-length 3xPhospho [S]	23	404999968	7.21	68.56
CRAF_SSDD_full-length [493-505]	[K].SNNIFLHEGLTVK.[I]			194	6.84243e+09	4.95	40.36
CRAF_SSDD_full-length [493-515]	[K].SNNIFLHEGLTVKIGDFGLATVK.[S]			9	5.90385e+07	8.57	74.19
CRAF_SSDD_full-length [516-540]	[K].SRWSGSQQVEQPTGSVLWMAPEVIR.[M]			15	1012728905	8.99	71.75
CRAF_SSDD_full-length [516-540]	[K].SRWSGSQQVEQPTGSVLWMAPEVIR.[M]	1xOxidation [M19]		32	2.72486e+08	7.76	63.7
CRAF_SSDD_full-length [516-540]	[K].SRWSGSQQVEQPTGSVLWMAPEVIR.[M]	1xPhospho [S4]	CRAF_SSDD_full-length 1xPhospho [S519]	2	92978256	6.72	80.11
CRAF_SSDD_full-length [516-540]	[K].SRWSGSQQVEQPTGSVLWMAPEVIR.[M]	1xPhospho [S4]; 1xOxidation [M19]	CRAF_SSDD_full-length 1xPhospho [S519]	11	4.33566e+07	6.99	73.78
CRAF_SSDD_full-length [279-297]	[R].STSTPNVHMVSTTLPVDSR.[M]			5	546018992	5.51	41.44
CRAF_SSDD_full-length [279-297]	[R].STSTPNVHMVSTTLPVDSR.[M]	1xOxidation [M9]		43	1.76314e+08	4.69	32.85
CRAF_SSDD_full-length [279-297]	[R].STSTPNVHMVSTTLPVDSR.[M]	1xPhospho [S/T]	CRAF_SSDD_full-length 1xPhospho [T/S]	41	3120847744	5.99	50.25
CRAF_SSDD_full-length [279-297]	[R].STSTPNVHMVSTTLPVDSR.[M]	1xPhospho [S/T]; 1xOxidation [M9]	CRAF_SSDD_full-length 1xPhospho [S/T]	118	1329415307	4.69	40.73
CRAF_SSDD_full-length [32-40]	[K].TISNGFGFK.[D]			7	1.50338e+07	2.32	36.59
CRAF_SSDD_full-length [32-40]	[K].TISNGFGFK.[D]	1xPhospho [S3]	CRAF_SSDD_full-length 1xPhospho [S34]	1	2.66181e+06	2.37	52.44
CRAF_SSDD_full-length [422-436]	[K].TRHVNILLFMGYMTK.[D]			30	4.12717e+08	6.29	66.22
CRAF_SSDD_full-length [422-436]	[K].TRHVNILLFMGYMTK.[D]	1xOxidation [M]		57	9.94445e+07	5.58	55.41
CRAF_SSDD_full-length [422-436]	[K].TRHVNILLFMGYMTK.[D]	2xOxidation [M10; M13]		2	2.26701e+06	4.09	41.74
CRAF_SSDD_full-length [422-453]	[K].TRHVNILLFMGYMTKDNLAIVTQWCEGSSLYK.[H]	1xCarbamidomethyl [C25]		6	133691024	10.16	81
CRAF_SSDD_full-length [614-637]	[K].VKEERPLFPQILSSIELLQHSLPK.[I]			6	2877393024	9.46	80.42
CRAF_SSDD_full-length [202-213]	[K].VPTMCVDWSNIR.[Q]	1xCarbamidomethyl [C5]		33	3.01315e+09	4.5	60.72
CRAF_SSDD_full-length [202-213]	[K].VPTMCVDWSNIR.[Q]	1xPropionamide [C5]		1	5801093	1.86	61.54
CRAF_SSDD_full-length [202-213]	[K].VPTMCVDWSNIR.[Q]	1xCarbamidomethyl [C5]; 1xOxidation [M4]		84	1.08221e+09	3.87	45.51
CRAF_SSDD_full-length [110-122]	[K].VRGLQPECCAVFR.[L]	2xCarbamidomethyl [C8; C9]		2	24966026	5.09	32.51
CRAF_SSDD_full-length [110-128]	[K].VRGLQPECCAVFRLLHEHK.[G]	2xCarbamidomethyl [C8; C9]		2	2.93601e+06	5.09	41.91
CRAF_SSDD_full-length [401-413]	[K].VVDPTPEQFQAFR.[N]			49	5.92059e+09	4.41	52.94
CRAF_SSDD_full-length [401-420]	[K].VVDPTPEQFQAFRNEVAVLR.[K]			5	6.03387e+07	3.86	72.1
CRAF_SSDD_full-length [401-421]	[K].VVDPTPEQFQAFRNEVAVLRK.[T]			5	3.07088e+08	4.58	62.61
CRAF_SSDD_full-length [390-397]	[K].WHGDVAVK.[I]			2	397388	1.69	20.16
CRAF_SSDD_full-length [518-540]	[R].WSGSQQVEQPTGSVLWMAPEVIR.[M]			6	2286551488	5.51	80.47
CRAF_SSDD_full-length [518-540]	[R].WSGSQQVEQPTGSVLWMAPEVIR.[M]	1xOxidation [M17]		36	569143177	6.4	75.25
CRAF_SSDD_full-length [254-276]	[R].YSTPHAFTFNTSSPSSEGSLSQR.[Q]			48	5.46744e+09	7.96	42.72
CRAF_SSDD_full-length [254-276]	[R].YSTPHAFTFNTSSPSSEGSLSQR.[Q]	1xPhospho [S/T/Y]	CRAF_SSDD_full-length 1xPhospho [S/T/Y]	22	1.41572e+08	5.8	51.42
CRAF_SSDD_full-length [254-276]	[R].YSTPHAFTFNTSSPSSEGSLSQR.[Q]	2xPhospho [S15; S16]	CRAF_SSDD_full-length 2xPhospho [S268; S269]	3	6001612	3.93	61.72
MEK1_SASA_full-length [180-197]	[K].AGRIPEQILGKVSIAVIK.[G]			4	3.16373e+07	6.52	57.67
MEK1_SASA_full-length [212-223]	[R].DVKPSNILVNSR.[G]			4	5.94326e+06	3.1	30.68
MEK1_SASA_full-length [212-227]	[R].DVKPSNILVNSRGEIK.[L]			2	5091110	4.27	31.43
MEK1_SASA_full-length [292-313]	[K].ELELMFGCQVEGDAAETPPRPR.[T]	1xCarbamidomethyl [C8]		197	2.42898e+09	7.36	61.83
MEK1_SASA_full-length [292-313]	[K].ELELMFGCQVEGDAAETPPRPR.[T]	1xCarbamidomethyl [C8]; 1xOxidation [M5]		151	4.81222e+08	7.21	54.6
MEK1_SASA_full-length [292-313]	[K].ELELMFGCQVEGDAAETPPRPR.[T]	1xCarbamidomethyl [C8]; 1xPhospho [T17]	MEK1_SASA_full-length 1xPhospho [T308]	15	4.72572e+06	4.56	74.72
MEK1_SASA_full-length [136-178]	[R].ELQVLHECNSPYIVGFYGAFYSDGEISICMEHMDGGSLDQVLK.[K]	2xCarbamidomethyl [C8; C29]		2	110958008	10.54	82.09
MEK1_SASA_full-length [136-178]	[R].ELQVLHECNSPYIVGFYGAFYSDGEISICMEHMDGGSLDQVLK.[K]	2xPropionamide [C8; C29]; 2xOxidation [M30; M33]		1		4.52
MEK1_SASA_full-length [26-57]	[K].KKPTPIQLNPAPDGSAVNGTSSAETNLEALQK.[K]			144	6.66795e+09	10.88	45.69
MEK1_SASA_full-length [26-58]	[K].KKPTPIQLNPAPDGSAVNGTSSAETNLEALQKK.[L]			5	23207272	9.42	40.7
MEK1_SASA_full-length [58-69]	[K].KLEELELDEQQR.[K]			27	8.32424e+07	4.64	29.59
MEK1_SASA_full-length [58-70]	[K].KLEELELDEQQRK.[R]			2	27393542	5.79	23.14
MEK1_SASA_full-length [119-130]	[R].KLIHLEIKPAIR.[N]			10	9.10135e+07	4.28	29.96
MEK1_SASA_full-length [119-135]	[R].KLIHLEIKPAIRNQIIR.[E]			8	223372895	6.3	35.77
MEK1_SASA_full-length [27-57]	[K].KPTPIQLNPAPDGSAVNGTSSAETNLEALQK.[K]			27	7.71927e+08	8.53	54.1
MEK1_SASA_full-length [27-57]	[K].KPTPIQLNPAPDGSAVNGTSSAETNLEALQK.[K]	1xPhospho [S21]	MEK1_SASA_full-length 1xPhospho [S47]	2	5.18133e+06	6.02	60.63
MEK1_SASA_full-length [228-249]	[K].LCDFGVSGQLIDAMANAFVGTR.[S]	1xCarbamidomethyl [C2]		13	66459612	7.26	82.4
MEK1_SASA_full-length [228-249]	[K].LCDFGVSGQLIDAMANAFVGTR.[S]	1xCarbamidomethyl [C2]; 1xOxidation [M14]		12	2.61843e+08	5.21	79.96
MEK1_SASA_full-length [72-79]	[R].LEAFLTQK.[Q]			2	8670730	2.38	35.88
MEK1_SASA_full-length [59-69]	[K].LEELELDEQQR.[K]			18	1.03169e+09	3.84	37.39
MEK1_SASA_full-length [59-70]	[K].LEELELDEQQRK.[R]			9	8.46264e+07	3.88	29.59
MEK1_SASA_full-length [120-130]	[K].LIHLEIKPAIR.[N]			31	7.1784e+08	3.86	37.29
MEK1_SASA_full-length [120-135]	[K].LIHLEIKPAIRNQIIR.[E]			2	13870299	4.65	42.99
MEK1_SASA_full-length [183-190]	[R].IPEQILGK.[V]			4	3.15248e+06	2.82	32.33
MEK1_SASA_full-length [183-197]	[R].IPEQILGKVSIAVIK.[G]			2	2.21758e+06	3.56	62.62
MEK1_SASA_full-length [183-203]	[R].IPEQILGKVSIAVIKGLTYLR.[E]			1		6.91
MEK1_SASA_full-length [347-362]	[K].LPSGVFSLEFQDFVNK.[C]			11	3.8802e+09	5.95	81.53
MEK1_SASA_full-length [257-282]	[R].LQGTHYSVQSDIWSMGLSLVEMAVGR.[Y]			10	1.82909e+07	8.5	82.43
MEK1_SASA_full-length [257-291]	[R].LQGTHYSVQSDIWSMGLSLVEMAVGRYPIPPPDAK.[E]			17	7.03686e+07	9.49	82.42
MEK1_SASA_full-length [257-291]	[R].LQGTHYSVQSDIWSMGLSLVEMAVGRYPIPPPDAK.[E]	1xOxidation [M15]		2	5.58036e+06	6.56	82.42
MEK1_SASA_full-length [93-106]	[K].ISELGAGNGGVVFK.[V]			114	7.19087e+09	4.88	44.16
MEK1_SASA_full-length [93-118]	[K].ISELGAGNGGVVFKVSHKPSGLVMAR.[K]			4	13106824	7.4	42.29
MEK1_SASA_full-length [1-25]	[-].MGSSHHHHHHSAVDENLYFQGGMPK.[K]	1xMet-loss [N-Term]	MEK1_SASA_full-length 1xMet-loss [N-Term]	6	1.07394e+07	7.13	23.91
MEK1_SASA_full-length [1-25]	[-].MGSSHHHHHHSAVDENLYFQGGMPK.[K]	1xOxidation [M23]; 1xMet-loss [N-Term]	MEK1_SASA_full-length 1xMet-loss [N-Term]	4	1.36117e+07	6.12	21.4
MEK1_SASA_full-length [1-25]	[-].MGSSHHHHHHSAVDENLYFQGGMPK.[K]	1xMet-loss+Acetyl [N-Term]	MEK1_SASA_full-length 1xMet-loss+Acetyl [N-Term]	55	3.92339e+08	8.55	24.36
MEK1_SASA_full-length [1-25]	[-].MGSSHHHHHHSAVDENLYFQGGMPK.[K]	1xOxidation [M23]; 1xMet-loss+Acetyl [N-Term]	MEK1_SASA_full-length 1xMet-loss+Acetyl [N-Term]	38	1.79215e+08	6.84	21.63
MEK1_SASA_full-length [1-25]	[-].MGSSHHHHHHSAVDENLYFQGGMPK.[K]	1xAcetyl [N-Term]	MEK1_SASA_full-length 1xAcetyl [N-Term]	4	8.12309e+06	6.7	27.58
MEK1_SASA_full-length [1-25]	[-].MGSSHHHHHHSAVDENLYFQGGMPK.[K]	1xAcetyl [N-Term]; 1xOxidation [M23]	MEK1_SASA_full-length 1xAcetyl [N-Term]	3	7456425	6.13	24.6
MEK1_SASA_full-length [376-384]	[K].QLMVHAFIK.[R]			10	2.31516e+07	2.96	37.01
MEK1_SASA_full-length [376-384]	[K].QLMVHAFIK.[R]	1xOxidation [M3]		7	4.51382e+07	3.05	31.71
MEK1_SASA_full-length [376-385]	[K].QLMVHAFIKR.[S]	1xOxidation [M3]		3	6.87789e+06	3.35	24.04
MEK1_SASA_full-length [376-415]	[K].QLMVHAFIKRSDAEEVDFAGWLCSTIGLNQPSTPTHAAGV.[-]	1xCarbamidomethyl [C23]		2		8.17
MEK1_SASA_full-length [376-415]	[K].QLMVHAFIKRSDAEEVDFAGWLCSTIGLNQPSTPTHAAGV.[-]	1xCarbamidomethyl [C23]; 1xPhospho [T33]	MEK1_SASA_full-length 1xPhospho [T408]	2	19453698	5.78	80.85
MEK1_SASA_full-length [71-79]	[K].RLEAFLTQK.[Q]			13	4.39761e+07	3.19	29.09
MEK1_SASA_full-length [385-415]	[K].RSDAEEVDFAGWLCSTIGLNQPSTPTHAAGV.[-]	1xCarbamidomethyl [C14]		7	9.50136e+08	6.25	81.23
MEK1_SASA_full-length [250-291]	[R].SYMSPERLQGTHYSVQSDIWSMGLSLVEMAVGRYPIPPPDAK.[E]			2	3533285	7.02	82.43
MEK1_SASA_full-length [314-346]	[R].TPGRPLSSYGMDSRPPMAIFELLDYIVNEPPPK.[L]			4	2.19192e+07	7.43	82.43
MEK1_SASA_full-length [314-346]	[R].TPGRPLSSYGMDSRPPMAIFELLDYIVNEPPPK.[L]	2xOxidation [M11; M17]		2	11495922	5.48	82.04
MEK1_SASA_full-length [107-118]	[K].VSHKPSGLVMAR.[K]			1	1.07479e+06	2.72	19.76
MEK1_SASA_full-length [191-203]	[K].VSIAVIKGLTYLR.[E]			2	1.82496e+06	4.11	62.01
MEK1_SASA_full-length [191-205]	[K].VSIAVIKGLTYLREK.[H]			2	583987	3.87	51.56
