# Supplementary material for: Cryo-EM structures of CRAF/MEK1/14-3-3 complexes in autoinhibited and open-monomer states reveal features of RAF regulation
Source: Nat Commun. 2025 Sep 1;16:8150. doi: 10.1038/s41467-025-63227-2 (PMC12402067; doi:10.1038/s41467-025-63227-2)
Supplement: Supplementary file 4 — Source Data [file 41467_2025_63227_MOESM4_ESM.zip › Source-data-files/MS_rawdata/138_analysis_CRAFSSYY.xlsx]

## Sheet: Proteins (untargeted)
Accession	Number of Peptides	Number of Unique Peptides	Number of Razor Peptides	Number of PSMs	Modifications	Coverage in Percent	Number of AAs	MW in kDa	Score Sequest HT Sequest HT
CRAF_SSYY_full-length	81	81	0	1408	Phospho [S51; S250; Y254; S255; T256; T264; S265; S266; S268; S279; T280; S281; T282; S307; S309; S311; S313; S316; S317; S318; S323; S519; S634; S641; S643; S646; T653; T660; T662; T663; S664; S675]	80	681	76.8	4718.41
MEK1_SASA_full-length	32	32	0	453	Phospho [T29; S47]; Met-loss+Acetyl [N-Term]	79	415	45.8	1757.66

## Sheet: All Peptides (untargeted)
Master Protein	Position	Annotated Sequence	Modifications	Modifications in Master Proteins	Number of PSMs	Abundance F1 Sample	XCorr by Search Engine Sequest HT	Top Apex RT in min	Notes
CRAF_SSYY_full-length	[650-666]	[R].AAHTEDINACTLTTSPR.[L]	1xCarbamidomethyl [C10]		9	6.84381e+07	5.28	24.69
CRAF_SSYY_full-length	[650-666]	[R].AAHTEDINACTLTTSPR.[L]	1xCarbamidomethyl [C10]; 1xPhospho [S/T]	CRAF_SSDD_full-length 1xPhospho [S/T]	14	84061309	5.96	28.25
CRAF_SSYY_full-length	[650-681]	[R].AAHTEDINACTLTTSPRLPVFVPAWSHPQFEK.[-]	1xCarbamidomethyl [C10]		11	8.89297e+07	8.03	68.38
CRAF_SSYY_full-length	[650-681]	[R].AAHTEDINACTLTTSPRLPVFVPAWSHPQFEK.[-]	1xCarbamidomethyl [C10]; 1xPhospho [S/T]	CRAF_SSDD_full-length 1xPhospho [T/S]	9	6.92269e+07	7.76	73.38
CRAF_SSYY_full-length	[650-681]	[R].AAHTEDINACTLTTSPRLPVFVPAWSHPQFEK.[-]	1xCarbamidomethyl [C10]; 2xPhospho [T13; T14]	CRAF_SSDD_full-length 2xPhospho [T662; T663]	1	722141	3.72	78.39
CRAF_SSYY_full-length	[107-122]	[K].ALKVRGLQPECCAVFR.[L]	2xCarbamidomethyl [C11; C12]		4	2.65743e+06	3.92	36.16
CRAF_SSYY_full-length	[132-165]	[K].ARLDWNTDAASLIGEELQVDFLDHVPLTTHNFAR.[K]			6	77808012	11.68	81.41
CRAF_SSYY_full-length	[132-166]	[K].ARLDWNTDAASLIGEELQVDFLDHVPLTTHNFARK.[T]			1		5.29
CRAF_SSYY_full-length	[41-62]	[K].DAVFDGSSCISPTIVQQFGYQR.[R]	1xCarbamidomethyl [C9]		6	1.93079e+08	6.64	79.37
CRAF_SSYY_full-length	[41-62]	[K].DAVFDGSSCISPTIVQQFGYQR.[R]	1xCarbamidomethyl [C9]; 1xPhospho [S11]	CRAF_SSDD_full-length 1xPhospho [S51]	2		2.73
CRAF_SSYY_full-length	[490-505]	[R].DMKSNNIFLHEGLTVK.[I]			1	4.00436e+06	2.76	43.46
CRAF_SSYY_full-length	[490-505]	[R].DMKSNNIFLHEGLTVK.[I]	1xOxidation [M2]		2	1.95059e+06	3.46	40.19
CRAF_SSYY_full-length	[437-453]	[K].DNLAIVTQWCEGSSLYK.[H]	1xCarbamidomethyl [C10]		4	13689570	3.89	76.17
CRAF_SSYY_full-length	[437-461]	[K].DNLAIVTQWCEGSSLYKHLHVQETK.[F]	1xCarbamidomethyl [C10]		15	2.02735e+07	7.86	62.64
CRAF_SSYY_full-length	[577-585]	[R].DQIIFMVGR.[G]			13	9.2637e+07	2.47	61.67
CRAF_SSYY_full-length	[577-585]	[R].DQIIFMVGR.[G]	1xOxidation [M6]		39	5.25505e+07	2.47	53.36
CRAF_SSYY_full-length	[577-594]	[R].DQIIFMVGRGYASPDLSK.[L]			4	2.61993e+06	4.25	64.74
CRAF_SSYY_full-length	[577-597]	[R].DQIIFMVGRGYASPDLSKLYK.[N]			1	652362	2.47	72.06
CRAF_SSYY_full-length	[359-376]	[R].DSSYYWEIEASEVMLSTR.[I]			4	20881926	5.76	82.3
CRAF_SSYY_full-length	[359-376]	[R].DSSYYWEIEASEVMLSTR.[I]	1xOxidation [M14]		2		3.55
CRAF_SSYY_full-length	[616-637]	[K].EERPLFPQILSSIELLQHSLPK.[I]			13	1.37769e+09	9.42	81.68
CRAF_SSYY_full-length	[616-637]	[K].EERPLFPQILSSIELLQHSLPK.[I]	1xPhospho [S19]	CRAF_SSDD_full-length 1xPhospho [S634]	2	1.30634e+06	6.23	81.83
CRAF_SSYY_full-length	[616-640]	[K].EERPLFPQILSSIELLQHSLPKINR.[S]			4	46327299	9.59	81.02
CRAF_SSYY_full-length	[241-276]	[R].ESVSRMPVSSQHRYSTPHAFTFNTSSPSSEGSLSQR.[Q]			9	7.98423e+06	8.62	37.73
CRAF_SSYY_full-length	[241-276]	[R].ESVSRMPVSSQHRYSTPHAFTFNTSSPSSEGSLSQR.[Q]	1xOxidation [M6]		3	2.14836e+06	5.48	32.41
CRAF_SSYY_full-length	[194-213]	[K].FHEHCSTKVPTMCVDWSNIR.[Q]	2xCarbamidomethyl [C5; C13]		14	8.91271e+06	6.04	43.01
CRAF_SSYY_full-length	[194-213]	[K].FHEHCSTKVPTMCVDWSNIR.[Q]	2xCarbamidomethyl [C5; C13]; 1xOxidation [M12]		1	1.09545e+06	3.85	32.61
CRAF_SSYY_full-length	[180-186]	[K].FLLNGFR.[C]			55	2.15496e+08	2.21	52.22
CRAF_SSYY_full-length	[462-472]	[K].FQMFQLIDIAR.[Q]			5	1.56345e+08	3.24	81
CRAF_SSYY_full-length	[462-472]	[K].FQMFQLIDIAR.[Q]	1xOxidation [M3]		15	2.08169e+07	3.55	77.61
CRAF_SSYY_full-length	[112-122]	[R].GLQPECCAVFR.[L]	1xCarbamidomethyl [C]		9	1.15688e+07	2.76	43.45
CRAF_SSYY_full-length	[112-122]	[R].GLQPECCAVFR.[L]	2xCarbamidomethyl [C6; C7]		8	179856928	2.66	36.32
CRAF_SSYY_full-length	[356-376]	[R].GQRDSSYYWEIEASEVMLSTR.[I]			2	2.32655e+06	6.51	77.37
CRAF_SSYY_full-length	[586-594]	[R].GYASPDLSK.[L]			2	243936	1.86	21.07
CRAF_SSYY_full-length	[586-597]	[R].GYASPDLSKLYK.[N]			10	81993479	3.25	38.12
CRAF_SSYY_full-length	[586-601]	[R].GYASPDLSKLYKNCPK.[A]	1xCarbamidomethyl [C14]		8	2.93112e+07	4.76	33
CRAF_SSYY_full-length	[424-436]	[R].HVNILLFMGYMTK.[D]			4	9.6283e+06	5.26	79.51
CRAF_SSYY_full-length	[424-436]	[R].HVNILLFMGYMTK.[D]	1xOxidation [M]		19	2.59502e+06	3.19	73.82
CRAF_SSYY_full-length	[179-186]	[R].KFLLNGFR.[C]			11	3.31074e+07	3.11	37.87
CRAF_SSYY_full-length	[166-178]	[R].KTFLKLAFCDICR.[K]	1xCarbamidomethyl [C9]		3	247987	2.32	58.16
CRAF_SSYY_full-length	[166-178]	[R].KTFLKLAFCDICR.[K]	2xCarbamidomethyl [C9; C12]		2	139922	1.78	50.72
CRAF_SSYY_full-length	[613-637]	[K].KVKEERPLFPQILSSIELLQHSLPK.[I]			8	5.03528e+07	11.43	79.35
CRAF_SSYY_full-length	[171-178]	[K].LAFCDICR.[K]	1xCarbamidomethyl [C]		18	1.39495e+07	2.52	47.76
CRAF_SSYY_full-length	[171-178]	[K].LAFCDICR.[K]	2xCarbamidomethyl [C4; C7]		8	4.35609e+07	2.23	38.6
CRAF_SSYY_full-length	[171-179]	[K].LAFCDICRK.[F]	1xCarbamidomethyl [C4]		1	210236	1.64	33.11
CRAF_SSYY_full-length	[134-165]	[R].LDWNTDAASLIGEELQVDFLDHVPLTTHNFAR.[K]			8	1.66691e+07	6.21	82.37
CRAF_SSYY_full-length	[134-166]	[R].LDWNTDAASLIGEELQVDFLDHVPLTTHNFARK.[T]			3	25764319	9.3	81.45
CRAF_SSYY_full-length	[506-515]	[K].IGDFGLATVK.[S]			27	6.55535e+08	4	45.06
CRAF_SSYY_full-length	[506-517]	[K].IGDFGLATVKSR.[W]			3	4447875	2.74	33.94
CRAF_SSYY_full-length	[377-387]	[R].IGSGSFGTVYK.[G]			1	369869	1.31	29.89
CRAF_SSYY_full-length	[377-397]	[R].IGSGSFGTVYKGKWHGDVAVK.[I]			11	4.03309e+07	7.08	32.95
CRAF_SSYY_full-length	[398-413]	[K].ILKVVDPTPEQFQAFR.[N]			14	4.14176e+07	4.49	56.74
CRAF_SSYY_full-length	[398-420]	[K].ILKVVDPTPEQFQAFRNEVAVLR.[K]			1	679127	4.15	72.26
CRAF_SSYY_full-length	[638-666]	[K].INRSASEPSLHRAAHTEDINACTLTTSPR.[L]	1xCarbamidomethyl [C22]; 1xPhospho [S9]	CRAF_SSDD_full-length 1xPhospho [S646]	1	1.27785e+06	4.61	28.29
CRAF_SSYY_full-length	[667-681]	[R].LPVFVPAWSHPQFEK.[-]			55	8.55348e+08	4.55	65.07
CRAF_SSYY_full-length	[667-681]	[R].LPVFVPAWSHPQFEK.[-]	1xPhospho [S9]	CRAF_SSDD_full-length 1xPhospho [S675]	1	405220	2.41	74.87
CRAF_SSYY_full-length	[606-612]	[R].LVAECVK.[K]	1xCarbamidomethyl [C5]		1	35723.7	1.28	20.01
CRAF_SSYY_full-length	[298-304]	[R].MIEDAIR.[S]			4	302035	1.25	25.12
CRAF_SSYY_full-length	[298-304]	[R].MIEDAIR.[S]	1xOxidation [M1]		1	95161.7	1.2	21.6
CRAF_SSYY_full-length	[298-331]	[R].MIEDAIRSHSESASPSALSSSPNNLSPTGWSQPK.[T]			1	722012	5.35	52.04
CRAF_SSYY_full-length	[298-338]	[R].MIEDAIRSHSESASPSALSSSPNNLSPTGWSQPKTPVPAQR.[E]			2	1897114	7.59	51.13
CRAF_SSYY_full-length	[298-338]	[R].MIEDAIRSHSESASPSALSSSPNNLSPTGWSQPKTPVPAQR.[E]	2xPhospho [S21; S26]	CRAF_SSDD_full-length 2xPhospho [S318; S323]	1	1.13303e+06	4.23	57.86
CRAF_SSYY_full-length	[246-276]	[R].MPVSSQHRYSTPHAFTFNTSSPSSEGSLSQR.[Q]			28	1.37929e+08	12.11	36.32
CRAF_SSYY_full-length	[246-276]	[R].MPVSSQHRYSTPHAFTFNTSSPSSEGSLSQR.[Q]	1xOxidation [M1]		26	4.78243e+07	8.48	34.65
CRAF_SSYY_full-length	[246-276]	[R].MPVSSQHRYSTPHAFTFNTSSPSSEGSLSQR.[Q]	1xPhospho [S/T/Y]	CRAF_SSDD_full-length 1xPhospho [S/Y]	6	8.91271e+06	6.91	39.94
CRAF_SSYY_full-length	[246-278]	[R].MPVSSQHRYSTPHAFTFNTSSPSSEGSLSQRQR.[S]			4	3.10803e+06	7.46	32.47
CRAF_SSYY_full-length	[414-421]	[R].NEVAVLRK.[T]			1		1.26
CRAF_SSYY_full-length	[96-106]	[R].NGMSLHDCLMK.[A]	1xOxidation [M]		2	2462397	2.28	27.71
CRAF_SSYY_full-length	[96-106]	[R].NGMSLHDCLMK.[A]	2xOxidation [M3; M10]		1	1.12064e+06	1.85	24.67
CRAF_SSYY_full-length	[96-109]	[R].NGMSLHDCLMKALK.[V]	1xCarbamidomethyl [C8]		1	352037	2.23	43.1
CRAF_SSYY_full-length	[214-237]	[R].QLLLFPNSTIGDSGVPALPSLTMR.[R]			5	4.29753e+07	4.66	82.35
CRAF_SSYY_full-length	[214-237]	[R].QLLLFPNSTIGDSGVPALPSLTMR.[R]	1xOxidation [M23]		4	72803856	5.64	81.9
CRAF_SSYY_full-length	[214-238]	[R].QLLLFPNSTIGDSGVPALPSLTMRR.[M]			5	545123264	5.95	80.46
CRAF_SSYY_full-length	[214-238]	[R].QLLLFPNSTIGDSGVPALPSLTMRR.[M]	1xOxidation [M23]		4	65364216	5.24	79.93
CRAF_SSYY_full-length	[277-297]	[R].QRSTSTPNVHMVSTTLPVDSR.[M]			3	1.38151e+06	3.59	31.81
CRAF_SSYY_full-length	[277-297]	[R].QRSTSTPNVHMVSTTLPVDSR.[M]	1xPhospho [S/T]	CRAF_SSDD_full-length 1xPhospho [S/T]	7	59784987	5.97	37.84
CRAF_SSYY_full-length	[277-297]	[R].QRSTSTPNVHMVSTTLPVDSR.[M]	1xPhospho [S/T]; 1xOxidation [M11]	CRAF_SSDD_full-length 1xPhospho [S/T]	26	1.82001e+07	5.2	32.65
CRAF_SSYY_full-length	[473-489]	[R].QTAQGMDYLHAKNIIHR.[D]			1	739647	4.08	28.77
CRAF_SSYY_full-length	[605-612]	[K].RLVAECVK.[K]	1xCarbamidomethyl [C6]		1	12124.5	1.26	18.86
CRAF_SSYY_full-length	[641-666]	[R].SASEPSLHRAAHTEDINACTLTTSPR.[L]	1xCarbamidomethyl [C19]		2	2562873	4.89	26.63
CRAF_SSYY_full-length	[641-666]	[R].SASEPSLHRAAHTEDINACTLTTSPR.[L]	1xCarbamidomethyl [C19]; 1xPhospho [S3]	CRAF_SSDD_full-length 1xPhospho [S643]	7	83147471	6.49	30.31
CRAF_SSYY_full-length	[641-666]	[R].SASEPSLHRAAHTEDINACTLTTSPR.[L]	1xCarbamidomethyl [C19]; 2xPhospho [S/T]	CRAF_SSDD_full-length 2xPhospho [S664; T/S]	3	9.89978e+06	4.64	33.05
CRAF_SSYY_full-length	[641-681]	[R].SASEPSLHRAAHTEDINACTLTTSPRLPVFVPAWSHPQFEK.[-]	1xCarbamidomethyl [C19]; 1xPhospho [S/T]	CRAF_SSDD_full-length 1xPhospho [T/S]	9	2.25776e+07	8.56	66.22
CRAF_SSYY_full-length	[641-681]	[R].SASEPSLHRAAHTEDINACTLTTSPRLPVFVPAWSHPQFEK.[-]	1xCarbamidomethyl [C19]; 2xPhospho [S6; S24]	CRAF_SSDD_full-length 2xPhospho [S646; S664]	4	1.11972e+07	8.29	69.58
CRAF_SSYY_full-length	[305-331]	[R].SHSESASPSALSSSPNNLSPTGWSQPK.[T]			13	2.04952e+08	6.97	40.68
CRAF_SSYY_full-length	[305-331]	[R].SHSESASPSALSSSPNNLSPTGWSQPK.[T]	1xPhospho [S/T]	CRAF_SSDD_full-length 1xPhospho [S]	19	1.68658e+08	7.99	46.85
CRAF_SSYY_full-length	[305-331]	[R].SHSESASPSALSSSPNNLSPTGWSQPK.[T]	2xPhospho [S/T]	CRAF_SSDD_full-length 2xPhospho [S]	20	84289972	7.06	53.13
CRAF_SSYY_full-length	[305-331]	[R].SHSESASPSALSSSPNNLSPTGWSQPK.[T]	3xPhospho [S/T]	CRAF_SSDD_full-length 3xPhospho [S]	18	1.18466e+07	5.99	66.16
CRAF_SSYY_full-length	[305-338]	[R].SHSESASPSALSSSPNNLSPTGWSQPKTPVPAQR.[E]			10	102877552	8.99	41.97
CRAF_SSYY_full-length	[305-338]	[R].SHSESASPSALSSSPNNLSPTGWSQPKTPVPAQR.[E]	1xPhospho [S/T]	CRAF_SSDD_full-length 1xPhospho [S]	27	7.92153e+07	7.81	45.83
CRAF_SSYY_full-length	[305-338]	[R].SHSESASPSALSSSPNNLSPTGWSQPKTPVPAQR.[E]	2xPhospho [S/T]	CRAF_SSDD_full-length 2xPhospho [S]	19	3.75772e+07	6.44	51.3
CRAF_SSYY_full-length	[305-338]	[R].SHSESASPSALSSSPNNLSPTGWSQPKTPVPAQR.[E]	3xPhospho [S/T]	CRAF_SSDD_full-length 3xPhospho [S]	8	7.30171e+06	4.73	60.45
CRAF_SSYY_full-length	[305-340]	[R].SHSESASPSALSSSPNNLSPTGWSQPKTPVPAQRER.[A]			2	831089	5.53	37.01
CRAF_SSYY_full-length	[493-505]	[K].SNNIFLHEGLTVK.[I]			40	5.22632e+08	4.4	39.53
CRAF_SSYY_full-length	[493-515]	[K].SNNIFLHEGLTVKIGDFGLATVK.[S]			2	1.97758e+06	4.71	73.63
CRAF_SSYY_full-length	[516-540]	[K].SRWSGSQQVEQPTGSVLWMAPEVIR.[M]			13	8.12117e+07	7.45	70.96
CRAF_SSYY_full-length	[516-540]	[K].SRWSGSQQVEQPTGSVLWMAPEVIR.[M]	1xOxidation [M19]		24	2.62686e+07	6.74	65.99
CRAF_SSYY_full-length	[516-540]	[K].SRWSGSQQVEQPTGSVLWMAPEVIR.[M]	1xPhospho [S4]	CRAF_SSDD_full-length 1xPhospho [S519]	2	4364032	5.13	79.46
CRAF_SSYY_full-length	[279-297]	[R].STSTPNVHMVSTTLPVDSR.[M]			8	2.22257e+07	4.37	39.13
CRAF_SSYY_full-length	[279-297]	[R].STSTPNVHMVSTTLPVDSR.[M]	1xOxidation [M9]		13	7.47816e+06	4.48	33.76
CRAF_SSYY_full-length	[279-297]	[R].STSTPNVHMVSTTLPVDSR.[M]	1xPhospho [S/T]	CRAF_SSDD_full-length 1xPhospho [S/T]	36	828901008	5.17	47.63
CRAF_SSYY_full-length	[279-297]	[R].STSTPNVHMVSTTLPVDSR.[M]	1xPhospho [S/T]; 1xOxidation [M9]	CRAF_SSDD_full-length 1xPhospho [S/T]	126	1.94588e+08	5.01	41.17
CRAF_SSYY_full-length	[167-178]	[K].TFLKLAFCDICR.[K]	2xCarbamidomethyl [C8; C11]		2	307330	2.32	62.49
CRAF_SSYY_full-length	[167-179]	[K].TFLKLAFCDICRK.[F]	2xCarbamidomethyl [C8; C11]		1	404417	3.41	51.5
CRAF_SSYY_full-length	[32-40]	[K].TISNGFGFK.[D]			5	1.68775e+06	1.83	33.82
CRAF_SSYY_full-length	[32-62]	[K].TISNGFGFKDAVFDGSSCISPTIVQQFGYQR.[R]	1xCarbamidomethyl [C18]		3	72894054	7.51	79.51
CRAF_SSYY_full-length	[32-63]	[K].TISNGFGFKDAVFDGSSCISPTIVQQFGYQRR.[A]	1xCarbamidomethyl [C18]		6	1.90942e+07	5.49	76.27
CRAF_SSYY_full-length	[422-436]	[K].TRHVNILLFMGYMTK.[D]			12	4.51136e+06	5.38	71.42
CRAF_SSYY_full-length	[422-436]	[K].TRHVNILLFMGYMTK.[D]	1xOxidation [M]		4	265302	3.09	66.73
CRAF_SSYY_full-length	[614-637]	[K].VKEERPLFPQILSSIELLQHSLPK.[I]			14	9.73557e+08	9.79	80.11
CRAF_SSYY_full-length	[614-637]	[K].VKEERPLFPQILSSIELLQHSLPK.[I]	1xPhospho [S21]	CRAF_SSDD_full-length 1xPhospho [S634]	1		5.36
CRAF_SSYY_full-length	[614-640]	[K].VKEERPLFPQILSSIELLQHSLPKINR.[S]			6	32911583	10.54	79.8
CRAF_SSYY_full-length	[202-213]	[K].VPTMCVDWSNIR.[Q]	1xCarbamidomethyl [C5]		9	119852057	3.79	58.67
CRAF_SSYY_full-length	[202-213]	[K].VPTMCVDWSNIR.[Q]	1xCarbamidomethyl [C5]; 1xOxidation [M4]		39	3.39874e+07	3.92	51
CRAF_SSYY_full-length	[110-122]	[K].VRGLQPECCAVFR.[L]	2xCarbamidomethyl [C8; C9]		16	4.21176e+07	4.82	31.4
CRAF_SSYY_full-length	[401-413]	[K].VVDPTPEQFQAFR.[N]			23	3.0844e+08	3.69	51.04
CRAF_SSYY_full-length	[401-420]	[K].VVDPTPEQFQAFRNEVAVLR.[K]			2	3.428e+06	3.8	70.31
CRAF_SSYY_full-length	[401-421]	[K].VVDPTPEQFQAFRNEVAVLRK.[T]			1	5848540	4.43	61.37
CRAF_SSYY_full-length	[390-400]	[K].WHGDVAVKILK.[V]			1	271225	2.25	30.89
CRAF_SSYY_full-length	[518-540]	[R].WSGSQQVEQPTGSVLWMAPEVIR.[M]			5	167962392	6.19	79.83
CRAF_SSYY_full-length	[518-540]	[R].WSGSQQVEQPTGSVLWMAPEVIR.[M]	1xOxidation [M17]		31	3.96035e+07	6.84	75.91
CRAF_SSYY_full-length	[254-276]	[R].YSTPHAFTFNTSSPSSEGSLSQR.[Q]			28	5.02925e+08	6.06	41.87
CRAF_SSYY_full-length	[254-276]	[R].YSTPHAFTFNTSSPSSEGSLSQR.[Q]	1xPhospho [S/T/Y]	CRAF_SSDD_full-length 1xPhospho [T/S]	7	5871308	5.17	49.42
CRAF_SSYY_full-length	[254-278]	[R].YSTPHAFTFNTSSPSSEGSLSQRQR.[S]			1	1.26171e+06	3.5	35.06
MEK1_SASA_full-length	[372-384]	[R].ADLKQLMVHAFIK.[R]			6	2.1386e+07	5.2	56.91
MEK1_SASA_full-length	[372-384]	[R].ADLKQLMVHAFIK.[R]	1xOxidation [M7]		2	1.55994e+06	2.67	39.58
MEK1_SASA_full-length	[372-385]	[R].ADLKQLMVHAFIKR.[S]			10	3.98214e+07	5.2	48.84
MEK1_SASA_full-length	[180-190]	[K].AGRIPEQILGK.[V]			1	266394	2.16	26.94
MEK1_SASA_full-length	[180-197]	[K].AGRIPEQILGKVSIAVIK.[G]			7	6.19562e+06	6.38	58.24
MEK1_SASA_full-length	[87-106]	[K].DDDFEKISELGAGNGGVVFK.[V]			4	7.97385e+06	4.55	68.03
MEK1_SASA_full-length	[87-118]	[K].DDDFEKISELGAGNGGVVFKVSHKPSGLVMAR.[K]			4	2.29583e+06	6.25	61.09
MEK1_SASA_full-length	[212-227]	[R].DVKPSNILVNSRGEIK.[L]			1	836947	2	29.76
MEK1_SASA_full-length	[292-313]	[K].ELELMFGCQVEGDAAETPPRPR.[T]	1xCarbamidomethyl [C8]		40	3.85672e+07	5.91	59.81
MEK1_SASA_full-length	[292-313]	[K].ELELMFGCQVEGDAAETPPRPR.[T]	1xCarbamidomethyl [C8]; 1xOxidation [M5]		29	1.34635e+07	5.47	55.32
MEK1_SASA_full-length	[224-249]	[R].GEIKLCDFGVSGQLIDAMANAFVGTR.[S]	1xCarbamidomethyl [C6]		2	4.80002e+06	5.58	82.36
MEK1_SASA_full-length	[224-249]	[R].GEIKLCDFGVSGQLIDAMANAFVGTR.[S]	1xCarbamidomethyl [C6]; 1xOxidation [M18]		2	5.47748e+06	6.25	79.1
MEK1_SASA_full-length	[224-256]	[R].GEIKLCDFGVSGQLIDAMANAFVGTRSYMSPER.[L]	1xCarbamidomethyl [C6]		1		5.38
MEK1_SASA_full-length	[26-57]	[K].KKPTPIQLNPAPDGSAVNGTSSAETNLEALQK.[K]			38	8.81285e+08	11.01	44.84
MEK1_SASA_full-length	[26-57]	[K].KKPTPIQLNPAPDGSAVNGTSSAETNLEALQK.[K]	1xPhospho [S/T]	MEK1_SASA_full-length 1xPhospho [S/T]	3	6518173	6.54	50.23
MEK1_SASA_full-length	[26-58]	[K].KKPTPIQLNPAPDGSAVNGTSSAETNLEALQKK.[L]			12	7.25893e+07	10.81	40.3
MEK1_SASA_full-length	[26-58]	[K].KKPTPIQLNPAPDGSAVNGTSSAETNLEALQKK.[L]	1xPhospho [S22]	MEK1_SASA_full-length 1xPhospho [S47]	1	1.22026e+06	5.87	44.09
MEK1_SASA_full-length	[58-69]	[K].KLEELELDEQQR.[K]			11	4.06284e+06	3.89	27.78
MEK1_SASA_full-length	[119-130]	[R].KLIHLEIKPAIR.[N]			22	2.10619e+07	4.57	33.05
MEK1_SASA_full-length	[119-135]	[R].KLIHLEIKPAIRNQIIR.[E]			4	4.90634e+06	4.61	44.86
MEK1_SASA_full-length	[27-57]	[K].KPTPIQLNPAPDGSAVNGTSSAETNLEALQK.[K]			2	1.21789e+06	4.27	52.11
MEK1_SASA_full-length	[228-249]	[K].LCDFGVSGQLIDAMANAFVGTR.[S]	1xCarbamidomethyl [C2]		4	21424910	4.96	82.35
MEK1_SASA_full-length	[228-249]	[K].LCDFGVSGQLIDAMANAFVGTR.[S]	1xCarbamidomethyl [C2]; 1xOxidation [M14]		8	9.36495e+06	5.21	79.42
MEK1_SASA_full-length	[72-79]	[R].LEAFLTQK.[Q]			6	1.80602e+06	2.21	33.38
MEK1_SASA_full-length	[59-69]	[K].LEELELDEQQR.[K]			43	4.36398e+08	3.6	35.02
MEK1_SASA_full-length	[120-130]	[K].LIHLEIKPAIR.[N]			12	1.5268e+07	3.54	37.41
MEK1_SASA_full-length	[183-197]	[R].IPEQILGKVSIAVIK.[G]			3	2.51025e+06	3.45	60.57
MEK1_SASA_full-length	[347-362]	[K].LPSGVFSLEFQDFVNK.[C]			5	2.83657e+07	5.25	80.9
MEK1_SASA_full-length	[347-371]	[K].LPSGVFSLEFQDFVNKCLIKNPAER.[A]	1xCarbamidomethyl [C17]		1	1.73581e+06	6.65	78.93
MEK1_SASA_full-length	[257-291]	[R].LQGTHYSVQSDIWSMGLSLVEMAVGRYPIPPPDAK.[E]			3	1.62307e+06	5.08	82.4
MEK1_SASA_full-length	[257-291]	[R].LQGTHYSVQSDIWSMGLSLVEMAVGRYPIPPPDAK.[E]	1xOxidation [M15]		3	7329265	8.74	81.94
MEK1_SASA_full-length	[93-106]	[K].ISELGAGNGGVVFK.[V]			49	7.67119e+08	4.43	42.22
MEK1_SASA_full-length	[93-118]	[K].ISELGAGNGGVVFKVSHKPSGLVMAR.[K]			18	5.94833e+07	9.57	44.34
MEK1_SASA_full-length	[93-118]	[K].ISELGAGNGGVVFKVSHKPSGLVMAR.[K]	1xOxidation [M24]		16	2.38446e+07	6.79	39.8
MEK1_SASA_full-length	[1-25]	[-].MGSSHHHHHHSAVDENLYFQGGMPK.[K]	1xOxidation [M23]; 1xMet-loss+Acetyl [N-Term]	MEK1_SASA_full-length 1xMet-loss+Acetyl [N-Term]	1	712184	4.88	32.73
MEK1_SASA_full-length	[376-384]	[K].QLMVHAFIK.[R]			2	1.10508e+06	2.11	35.7
MEK1_SASA_full-length	[376-384]	[K].QLMVHAFIK.[R]	1xOxidation [M3]		5	1.39015e+06	2.57	30.85
MEK1_SASA_full-length	[385-415]	[K].RSDAEEVDFAGWLCSTIGLNQPSTPTHAAGV.[-]	1xCarbamidomethyl [C14]		3	21679238	8.01	80.72
MEK1_SASA_full-length	[82-106]	[K].VGELKDDDFEKISELGAGNGGVVFK.[V]			7	51326919	6.72	63.48
MEK1_SASA_full-length	[191-203]	[K].VSIAVIKGLTYLR.[E]			10	13480375	4.24	60.93
MEK1_SASA_full-length	[191-205]	[K].VSIAVIKGLTYLREK.[H]			2	212131	2.82	52.35
