# Supplementary material for: Cryo-EM structures of CRAF/MEK1/14-3-3 complexes in autoinhibited and open-monomer states reveal features of RAF regulation
Source: Nat Commun. 2025 Sep 1;16:8150. doi: 10.1038/s41467-025-63227-2 (PMC12402067; doi:10.1038/s41467-025-63227-2)
Supplement: Supplementary file 4 — Source Data [file 41467_2025_63227_MOESM4_ESM.zip › Source-data-files/MS_rawdata/168_analysis_CRAFSSDD_CRAFSSYY.xlsx]

## Sheet: Sample 1 Proteins
Accession	Number of Peptides	Number of Unique Peptides	Number of Razor Peptides	Number of PSMs	Modifications	Coverage in Percent	Number of AAs	MW in kDa	Score Sequest HT Sequest HT
CRAF_SSYY_full-length	94	94	0	2733	Phospho [S34; S51; Y254; S255; T256; T261; T264; S265; S266; S268; S269; S272; S274; S279; T280; S281; T282; S289; S307; S309; S311; S313; S316; S317; S318; S323; T325; S328; T332; S379; S519; S634; S643; S646; T653; T660; T662; T663; S664]; Met-loss [N-Term]; Met-loss+Acetyl [N-Term]; Acetyl [N-Term]	88	681	76.8	10487.6
MEK1_SASA_full-length	47	47	0	1137	Phospho [T29; S46; S47; S266; S270; T308; S399; T408; T410]; Met-loss+Acetyl [N-Term]; Acetyl [N-Term]	80	415	45.8	4752.59

## Sheet: Sample 1 Peptides
Master Protein Accessions	Positions in Master Proteins	Annotated Sequence	Modifications	Modifications in Master Proteins	Number of PSMs	Number of Missed Cleavages	Theo MHplus in Da	Abundance F1 Sample	XCorr by Search Engine Sequest HT	Top Apex RT in min	Notes
CRAF_SSYY_full-length	CRAF_SSYY_full-length [1-31]	[-].MGSSHHHHHHSAVDENLYFQGGMEHIQGAWK.[T]	1xMet-loss [N-Term]	CRAF_SSYY_full-length 1xMet-loss [N-Term]	2	0	3433.54	7649933	8.8	31.67
CRAF_SSYY_full-length	CRAF_SSYY_full-length [1-31]	[-].MGSSHHHHHHSAVDENLYFQGGMEHIQGAWK.[T]	1xMet-loss+Acetyl [N-Term]	CRAF_SSYY_full-length 1xMet-loss+Acetyl [N-Term]	132	0	3475.55	5.13249e+09	11.83	31.97
CRAF_SSYY_full-length	CRAF_SSYY_full-length [1-31]	[-].MGSSHHHHHHSAVDENLYFQGGMEHIQGAWK.[T]	1xOxidation [M23]; 1xMet-loss+Acetyl [N-Term]	CRAF_SSYY_full-length 1xMet-loss+Acetyl [N-Term]	102	0	3491.55	6.08816e+08	10.22	28.42
CRAF_SSYY_full-length	CRAF_SSYY_full-length [1-31]	[-].MGSSHHHHHHSAVDENLYFQGGMEHIQGAWK.[T]	1xAcetyl [N-Term]	CRAF_SSYY_full-length 1xAcetyl [N-Term]	30	0	3606.59	2.33774e+07	10.01	42.24
CRAF_SSYY_full-length	CRAF_SSYY_full-length [1-31]	[-].MGSSHHHHHHSAVDENLYFQGGMEHIQGAWK.[T]	1xAcetyl [N-Term]; 1xOxidation [M23]	CRAF_SSYY_full-length 1xAcetyl [N-Term]	4	0	3622.59	6.05788e+06	8.37	31.52
CRAF_SSYY_full-length	CRAF_SSYY_full-length [1-40]	[-].MGSSHHHHHHSAVDENLYFQGGMEHIQGAWKTISNGFGFK.[D]	1xMet-loss+Acetyl [N-Term]	CRAF_SSYY_full-length 1xMet-loss+Acetyl [N-Term]	5	1	4427.03	1.3477e+06	8.31	69.43
CRAF_SSYY_full-length	CRAF_SSYY_full-length [107-122]	[K].ALKVRGLQPECCAVFR.[L]	2xCarbamidomethyl [C11; C12]		5	2	1904	2.09667e+07	5.61	32.64
CRAF_SSYY_full-length	CRAF_SSYY_full-length [132-165]	[K].ARLDWNTDAASLIGEELQVDFLDHVPLTTHNFAR.[K]			14	1	3864.93	1.8826e+09	11.98	81.87
CRAF_SSYY_full-length	CRAF_SSYY_full-length [132-166]	[K].ARLDWNTDAASLIGEELQVDFLDHVPLTTHNFARK.[T]			1	2	3993.03	35522236	4.26	80.58
CRAF_SSYY_full-length	CRAF_SSYY_full-length [41-62]	[K].DAVFDGSSCISPTIVQQFGYQR.[R]			10	0	2418.14	6.45923e+08	5.95	81.15
CRAF_SSYY_full-length	CRAF_SSYY_full-length [41-62]	[K].DAVFDGSSCISPTIVQQFGYQR.[R]	1xCarbamidomethyl [C9]		15	0	2475.16	1.67195e+09	6	80.11
CRAF_SSYY_full-length	CRAF_SSYY_full-length [41-62]	[K].DAVFDGSSCISPTIVQQFGYQR.[R]	1xCarbamidomethyl [C9]; 1xPhospho [S11]	CRAF_SSYY_full-length 1xPhospho [S51]	1	0	2555.13	8881829	3.9	82.47
CRAF_SSYY_full-length	CRAF_SSYY_full-length [41-63]	[K].DAVFDGSSCISPTIVQQFGYQRR.[A]			11	1	2574.24	5.91732e+07	5.19	75.01
CRAF_SSYY_full-length	CRAF_SSYY_full-length [41-63]	[K].DAVFDGSSCISPTIVQQFGYQRR.[A]	1xCarbamidomethyl [C9]		13	1	2631.26	4.34295e+08	5.82	70.28
CRAF_SSYY_full-length	CRAF_SSYY_full-length [437-453]	[K].DNLAIVTQWCEGSSLYK.[H]			2	0	1926.93	14188789	3.82	81.5
CRAF_SSYY_full-length	CRAF_SSYY_full-length [437-453]	[K].DNLAIVTQWCEGSSLYK.[H]	1xCarbamidomethyl [C10]		7	0	1983.95	3.7765e+07	4.09	77.34
CRAF_SSYY_full-length	CRAF_SSYY_full-length [437-461]	[K].DNLAIVTQWCEGSSLYKHLHVQETK.[F]			3	1	2899.44	2.69683e+06	6.69	70.39
CRAF_SSYY_full-length	CRAF_SSYY_full-length [437-461]	[K].DNLAIVTQWCEGSSLYKHLHVQETK.[F]	1xCarbamidomethyl [C10]		5	1	2956.46	1.56275e+07	6.35	62.21
CRAF_SSYY_full-length	CRAF_SSYY_full-length [616-637]	[K].EERPLFPQILSSIELLQHSLPK.[I]			12	0	2574.43	6.59873e+09	8.24	82.26
CRAF_SSYY_full-length	CRAF_SSYY_full-length [616-637]	[K].EERPLFPQILSSIELLQHSLPK.[I]	1xPhospho [S19]	CRAF_SSYY_full-length 1xPhospho [S634]	2	0	2654.4	10696571	5.96	82.36
CRAF_SSYY_full-length	CRAF_SSYY_full-length [616-640]	[K].EERPLFPQILSSIELLQHSLPKINR.[S]			6	1	2957.66	60531189	8.56	81.34
CRAF_SSYY_full-length	CRAF_SSYY_full-length [194-213]	[K].FHEHCSTKVPTMCVDWSNIR.[Q]	1xCarbamidomethyl [C5]		12	1	2447.11	4.30933e+07	5.56	41.48
CRAF_SSYY_full-length	CRAF_SSYY_full-length [194-213]	[K].FHEHCSTKVPTMCVDWSNIR.[Q]	1xCarbamidomethyl [C5]; 1xOxidation [M12]		4	1	2463.1	811294	4.04	34.43
CRAF_SSYY_full-length	CRAF_SSYY_full-length [194-213]	[K].FHEHCSTKVPTMCVDWSNIR.[Q]	2xCarbamidomethyl [C5; C13]		42	1	2504.13	1.02831e+09	7.56	37.86
CRAF_SSYY_full-length	CRAF_SSYY_full-length [194-213]	[K].FHEHCSTKVPTMCVDWSNIR.[Q]	2xCarbamidomethyl [C5; C13]; 1xOxidation [M12]		46	1	2520.12	9.01775e+07	6.52	29.1
CRAF_SSYY_full-length	CRAF_SSYY_full-length [180-186]	[K].FLLNGFR.[C]			96	0	866.488	4.0108e+09	2.24	50.96
CRAF_SSYY_full-length	CRAF_SSYY_full-length [180-193]	[K].FLLNGFRCQTCGYK.[F]	2xCarbamidomethyl [C8; C11]		3	1	1763.84	2.35589e+06	3.19	41.32
CRAF_SSYY_full-length	CRAF_SSYY_full-length [462-472]	[K].FQMFQLIDIAR.[Q]			2	0	1381.73	494477600	3.2	81.51
CRAF_SSYY_full-length	CRAF_SSYY_full-length [462-472]	[K].FQMFQLIDIAR.[Q]	1xOxidation [M3]		12	0	1397.72	2.21388e+07	3.46	71.68
CRAF_SSYY_full-length	CRAF_SSYY_full-length [454-472]	[K].HLHVQETKFQMFQLIDIAR.[Q]			4	1	2354.24	5.82374e+06	6.45	65.16
CRAF_SSYY_full-length	CRAF_SSYY_full-length [454-484]	[K].HLHVQETKFQMFQLIDIARQTAQGMDYLHAK.[N]			3	2	3697.87	1.53826e+06	7.03	77.05
CRAF_SSYY_full-length	CRAF_SSYY_full-length [506-515]	[K].IGDFGLATVK.[S]			75	0	1020.57	3.58714e+09	4.07	44.52
CRAF_SSYY_full-length	CRAF_SSYY_full-length [506-540]	[K].IGDFGLATVKSRWSGSQQVEQPTGSVLWMAPEVIR.[M]			2	2	3829.97		7.79
CRAF_SSYY_full-length	CRAF_SSYY_full-length [398-413]	[K].ILKVVDPTPEQFQAFR.[N]			17	1	1888.03	2.26438e+08	4.59	56.64
CRAF_SSYY_full-length	CRAF_SSYY_full-length [398-420]	[K].ILKVVDPTPEQFQAFRNEVAVLR.[K]			2	2	2669.48	5.08059e+06	4.34	71.85
CRAF_SSYY_full-length	CRAF_SSYY_full-length [638-666]	[K].INRSASEPSLHRAAHTEDINACTLTTSPR.[L]	1xCarbamidomethyl [C22]; 1xPhospho [S9]	CRAF_SSYY_full-length 1xPhospho [S646]	1	2	3285.54	1133809	5.78	26.42
CRAF_SSYY_full-length	CRAF_SSYY_full-length [352-376]	[K].IRPRGQRDSSYYWEIEASEVMLSTR.[I]			2	2	3029.49	1616642	6.41	62.33
CRAF_SSYY_full-length	CRAF_SSYY_full-length [613-637]	[K].KVKEERPLFPQILSSIELLQHSLPK.[I]			20	2	2929.69	6.36319e+08	10.47	78.67
CRAF_SSYY_full-length	CRAF_SSYY_full-length [613-637]	[K].KVKEERPLFPQILSSIELLQHSLPK.[I]	1xPhospho [S22]	CRAF_SSYY_full-length 1xPhospho [S634]	4	2	3009.65	2.74715e+06	6.89	77.9
CRAF_SSYY_full-length	CRAF_SSYY_full-length [171-178]	[K].LAFCDICR.[K]			31	0	940.438	6.95804e+07	2.47	53.67
CRAF_SSYY_full-length	CRAF_SSYY_full-length [171-178]	[K].LAFCDICR.[K]	1xCarbamidomethyl [C]		77	0	997.459	5.28484e+08	2.67	47.33
CRAF_SSYY_full-length	CRAF_SSYY_full-length [171-178]	[K].LAFCDICR.[K]	2xCarbamidomethyl [C4; C7]		22	0	1054.48	1.36278e+09	2.48	38.03
CRAF_SSYY_full-length	CRAF_SSYY_full-length [171-179]	[K].LAFCDICRK.[F]	1xCarbamidomethyl [C]		4	1	1125.55	649397	2.06	31.3
CRAF_SSYY_full-length	CRAF_SSYY_full-length [171-179]	[K].LAFCDICRK.[F]	2xCarbamidomethyl [C4; C7]		4	1	1182.58	3.91722e+06	2.07	27.49
CRAF_SSYY_full-length	CRAF_SSYY_full-length [171-186]	[K].LAFCDICRKFLLNGFR.[C]	2xCarbamidomethyl [C4; C7]		3	2	2030.05	3.1034e+06	3.33	71.9
CRAF_SSYY_full-length	CRAF_SSYY_full-length [485-505]	[K].NIIHRDMKSNNIFLHEGLTVK.[I]			4	2	2479.32	2.0298e+07	7.71	33.31
CRAF_SSYY_full-length	CRAF_SSYY_full-length [485-505]	[K].NIIHRDMKSNNIFLHEGLTVK.[I]	1xOxidation [M7]		2	2	2495.32	6.98796e+06	5.68	30.36
CRAF_SSYY_full-length	CRAF_SSYY_full-length [493-505]	[K].SNNIFLHEGLTVK.[I]			104	0	1471.79	4.91948e+09	4.76	37.58
CRAF_SSYY_full-length	CRAF_SSYY_full-length [493-515]	[K].SNNIFLHEGLTVKIGDFGLATVK.[S]			7	1	2473.34	2.59745e+07	8.45	73.04
CRAF_SSYY_full-length	CRAF_SSYY_full-length [493-517]	[K].SNNIFLHEGLTVKIGDFGLATVKSR.[W]			5	2	2716.48	1.5049e+07	7.44	65.67
CRAF_SSYY_full-length	CRAF_SSYY_full-length [516-540]	[K].SRWSGSQQVEQPTGSVLWMAPEVIR.[M]			17	1	2828.41	5.45021e+08	8.71	70.87
CRAF_SSYY_full-length	CRAF_SSYY_full-length [516-540]	[K].SRWSGSQQVEQPTGSVLWMAPEVIR.[M]	1xOxidation [M19]		30	1	2844.41	8.34821e+07	7.63	62.66
CRAF_SSYY_full-length	CRAF_SSYY_full-length [516-540]	[K].SRWSGSQQVEQPTGSVLWMAPEVIR.[M]	1xPhospho [S4]	CRAF_SSYY_full-length 1xPhospho [S519]	2	1	2908.38	20836838	8.11	79.95
CRAF_SSYY_full-length	CRAF_SSYY_full-length [167-178]	[K].TFLKLAFCDICR.[K]	2xCarbamidomethyl [C8; C11]		3	1	1543.78	1.84151e+06	3.25	61.29
CRAF_SSYY_full-length	CRAF_SSYY_full-length [167-179]	[K].TFLKLAFCDICRK.[F]	1xCarbamidomethyl [C8]		3	2	1614.85	882239	2.95	55.26
CRAF_SSYY_full-length	CRAF_SSYY_full-length [167-179]	[K].TFLKLAFCDICRK.[F]	2xCarbamidomethyl [C8; C11]		10	2	1671.87	4.71392e+06	5.02	48.89
CRAF_SSYY_full-length	CRAF_SSYY_full-length [32-40]	[K].TISNGFGFK.[D]			23	0	970.499	5.72982e+07	2.4	33.87
CRAF_SSYY_full-length	CRAF_SSYY_full-length [32-40]	[K].TISNGFGFK.[D]	1xPhospho [S3]	CRAF_SSYY_full-length 1xPhospho [S34]	1	0	1050.47	433288	1.72	50.12
CRAF_SSYY_full-length	CRAF_SSYY_full-length [32-62]	[K].TISNGFGFKDAVFDGSSCISPTIVQQFGYQR.[R]			2	1	3369.62	9138189	4.88	80.57
CRAF_SSYY_full-length	CRAF_SSYY_full-length [32-62]	[K].TISNGFGFKDAVFDGSSCISPTIVQQFGYQR.[R]	1xCarbamidomethyl [C18]		4	1	3426.64	148528592	6.65	79.96
CRAF_SSYY_full-length	CRAF_SSYY_full-length [32-63]	[K].TISNGFGFKDAVFDGSSCISPTIVQQFGYQRR.[A]			2	2	3525.72	5599280	6.34	78.91
CRAF_SSYY_full-length	CRAF_SSYY_full-length [32-63]	[K].TISNGFGFKDAVFDGSSCISPTIVQQFGYQRR.[A]	1xCarbamidomethyl [C18]		8	2	3582.74	99659792	7.79	75.93
CRAF_SSYY_full-length	CRAF_SSYY_full-length [422-436]	[K].TRHVNILLFMGYMTK.[D]			6	1	1823.97	21690163	5.22	67.63
CRAF_SSYY_full-length	CRAF_SSYY_full-length [422-436]	[K].TRHVNILLFMGYMTK.[D]	1xOxidation [M13]		3	1	1839.96	1.03423e+06	4.12	54.95
CRAF_SSYY_full-length	CRAF_SSYY_full-length [614-637]	[K].VKEERPLFPQILSSIELLQHSLPK.[I]			24	1	2801.59	1.04725e+10	9.32	80.43
CRAF_SSYY_full-length	CRAF_SSYY_full-length [614-640]	[K].VKEERPLFPQILSSIELLQHSLPKINR.[S]			8	2	3184.82	238115016	11.35	79.75
CRAF_SSYY_full-length	CRAF_SSYY_full-length [202-213]	[K].VPTMCVDWSNIR.[Q]			45	0	1420.67	5.20054e+08	3.75	62.83
CRAF_SSYY_full-length	CRAF_SSYY_full-length [202-213]	[K].VPTMCVDWSNIR.[Q]	1xOxidation [M4]		46	0	1436.67	7.10348e+07	3.64	48.55
CRAF_SSYY_full-length	CRAF_SSYY_full-length [202-213]	[K].VPTMCVDWSNIR.[Q]	1xCarbamidomethyl [C5]		48	0	1477.69	2720739106	3.92	58.75
CRAF_SSYY_full-length	CRAF_SSYY_full-length [202-213]	[K].VPTMCVDWSNIR.[Q]	1xCarbamidomethyl [C5]; 1xOxidation [M4]		70	0	1493.69	3.27648e+08	3.88	43.23
CRAF_SSYY_full-length	CRAF_SSYY_full-length [110-122]	[K].VRGLQPECCAVFR.[L]			8	1	1477.74	4.1027e+06	4.15	40.84
CRAF_SSYY_full-length	CRAF_SSYY_full-length [110-122]	[K].VRGLQPECCAVFR.[L]	1xCarbamidomethyl [C]		30	1	1534.76	1.77707e+08	4.59	34.98
CRAF_SSYY_full-length	CRAF_SSYY_full-length [110-122]	[K].VRGLQPECCAVFR.[L]	2xCarbamidomethyl [C8; C9]		4	1	1591.78	37619232	4.65	30.64
CRAF_SSYY_full-length	CRAF_SSYY_full-length [401-413]	[K].VVDPTPEQFQAFR.[N]			33	0	1533.77	1.36051e+09	3.66	51.2
CRAF_SSYY_full-length	CRAF_SSYY_full-length [401-420]	[K].VVDPTPEQFQAFRNEVAVLR.[K]			2	1	2315.21	11376654	3.6	70.86
CRAF_SSYY_full-length	CRAF_SSYY_full-length [401-421]	[K].VVDPTPEQFQAFRNEVAVLRK.[T]			2	2	2443.31	12765176	3.05	61.26
CRAF_SSYY_full-length	CRAF_SSYY_full-length [650-666]	[R].AAHTEDINACTLTTSPR.[L]			8	0	1800.85	1.70965e+07	6	27.5
CRAF_SSYY_full-length	CRAF_SSYY_full-length [650-666]	[R].AAHTEDINACTLTTSPR.[L]	1xCarbamidomethyl [C10]		14	0	1857.88	1.24088e+08	5.68	25.13
CRAF_SSYY_full-length	CRAF_SSYY_full-length [650-666]	[R].AAHTEDINACTLTTSPR.[L]	1xPhospho [S/T]	CRAF_SSYY_full-length 1xPhospho [S/T]	18	0	1880.82	1.8224e+08	6.14	32.38
CRAF_SSYY_full-length	CRAF_SSYY_full-length [650-666]	[R].AAHTEDINACTLTTSPR.[L]	1xCarbamidomethyl [C10]; 1xPhospho [S/T]	CRAF_SSYY_full-length 1xPhospho [S/T]	26	0	1937.84	2.42054e+09	6.22	28.73
CRAF_SSYY_full-length	CRAF_SSYY_full-length [650-666]	[R].AAHTEDINACTLTTSPR.[L]	1xCarbamidomethyl [C10]; 2xPhospho [T13; T14]	CRAF_SSYY_full-length 2xPhospho [T662; T663]	2	0	2017.81		2.69
CRAF_SSYY_full-length	CRAF_SSYY_full-length [650-681]	[R].AAHTEDINACTLTTSPRLPVFVPAWSHPQFEK.[-]	1xCarbamidomethyl [C10]		11	1	3620.8	144104846	8.79	67.5
CRAF_SSYY_full-length	CRAF_SSYY_full-length [650-681]	[R].AAHTEDINACTLTTSPRLPVFVPAWSHPQFEK.[-]	1xPhospho [S/T]	CRAF_SSYY_full-length 1xPhospho [S/T]	2	1	3643.74	5.01664e+06	8.7	76.06
CRAF_SSYY_full-length	CRAF_SSYY_full-length [650-681]	[R].AAHTEDINACTLTTSPRLPVFVPAWSHPQFEK.[-]	1xCarbamidomethyl [C10]; 1xPhospho [S/T]	CRAF_SSYY_full-length 1xPhospho [T/S]	13	1	3700.76	1.71408e+08	8.34	73.5
CRAF_SSYY_full-length	CRAF_SSYY_full-length [187-213]	[R].CQTCGYKFHEHCSTKVPTMCVDWSNIR.[Q]	3xCarbamidomethyl [C1; C4; C12]		3	2	3344.45	4.9224e+06	4.9	40.8
CRAF_SSYY_full-length	CRAF_SSYY_full-length [490-505]	[R].DMKSNNIFLHEGLTVK.[I]			8	1	1845.95	4.91454e+07	5.69	41.59
CRAF_SSYY_full-length	CRAF_SSYY_full-length [490-505]	[R].DMKSNNIFLHEGLTVK.[I]	1xOxidation [M2]		3	1	1861.95		3.34
CRAF_SSYY_full-length	CRAF_SSYY_full-length [490-515]	[R].DMKSNNIFLHEGLTVKIGDFGLATVK.[S]			4	2	2847.51	1.3469e+07	7.81	73.31
CRAF_SSYY_full-length	CRAF_SSYY_full-length [577-585]	[R].DQIIFMVGR.[G]			17	0	1078.57	4.16491e+08	2.6	62.35
CRAF_SSYY_full-length	CRAF_SSYY_full-length [577-585]	[R].DQIIFMVGR.[G]	1xOxidation [M6]		47	0	1094.57	1.02154e+08	2.46	50.22
CRAF_SSYY_full-length	CRAF_SSYY_full-length [577-597]	[R].DQIIFMVGRGYASPDLSKLYK.[N]			1	2	2401.26	3.17961e+06	3.56	72.36
CRAF_SSYY_full-length	CRAF_SSYY_full-length [359-376]	[R].DSSYYWEIEASEVMLSTR.[I]			8	0	2165.97	2.61617e+06	4.44	82.54
CRAF_SSYY_full-length	CRAF_SSYY_full-length [241-276]	[R].ESVSRMPVSSQHRYSTPHAFTFNTSSPSSEGSLSQR.[Q]			4	2	3968.86	55858092	9.47	33.02
CRAF_SSYY_full-length	CRAF_SSYY_full-length [241-276]	[R].ESVSRMPVSSQHRYSTPHAFTFNTSSPSSEGSLSQR.[Q]	1xOxidation [M6]		2	2	3984.85	2.48521e+06	6.45	28.53
CRAF_SSYY_full-length	CRAF_SSYY_full-length [112-122]	[R].GLQPECCAVFR.[L]			19	0	1222.57	5.90478e+07	2.74	49.18
CRAF_SSYY_full-length	CRAF_SSYY_full-length [112-122]	[R].GLQPECCAVFR.[L]	1xCarbamidomethyl [C]		42	0	1279.59	8.37097e+08	2.88	42.73
CRAF_SSYY_full-length	CRAF_SSYY_full-length [112-122]	[R].GLQPECCAVFR.[L]	2xCarbamidomethyl [C6; C7]		22	0	1336.61	4.61665e+09	2.65	35.52
CRAF_SSYY_full-length	CRAF_SSYY_full-length [112-128]	[R].GLQPECCAVFRLLHEHK.[G]	2xCarbamidomethyl [C6; C7]		2	1	2094.04	1702512	3.24	43.59
CRAF_SSYY_full-length	CRAF_SSYY_full-length [112-130]	[R].GLQPECCAVFRLLHEHKGK.[K]	2xCarbamidomethyl [C6; C7]		1	2	2279.15	2.35892e+06	4.43	34.28
CRAF_SSYY_full-length	CRAF_SSYY_full-length [356-376]	[R].GQRDSSYYWEIEASEVMLSTR.[I]			4	1	2507.15	9.88864e+06	7.06	77.27
CRAF_SSYY_full-length	CRAF_SSYY_full-length [586-597]	[R].GYASPDLSKLYK.[N]			8	1	1341.7	328799760	3.33	36.92
CRAF_SSYY_full-length	CRAF_SSYY_full-length [586-601]	[R].GYASPDLSKLYKNCPK.[A]	1xCarbamidomethyl [C14]		5	2	1840.93	157968220	5.45	31.25
CRAF_SSYY_full-length	CRAF_SSYY_full-length [424-436]	[R].HVNILLFMGYMTK.[D]			5	0	1566.82	2.02238e+07	4.49	79.31
CRAF_SSYY_full-length	CRAF_SSYY_full-length [424-436]	[R].HVNILLFMGYMTK.[D]	1xOxidation [M]		7	0	1582.81	2.47849e+06	2.84	72.05
CRAF_SSYY_full-length	CRAF_SSYY_full-length [377-387]	[R].IGSGSFGTVYK.[G]			2	0	1115.57		2.31
CRAF_SSYY_full-length	CRAF_SSYY_full-length [377-387]	[R].IGSGSFGTVYK.[G]	1xPhospho [S3]	CRAF_SSYY_full-length 1xPhospho [S379]	2	0	1195.54	1091630	2.77	45.41
CRAF_SSYY_full-length	CRAF_SSYY_full-length [377-397]	[R].IGSGSFGTVYKGKWHGDVAVK.[I]			12	2	2193.15	1.94435e+08	8.05	29.67
CRAF_SSYY_full-length	CRAF_SSYY_full-length [179-186]	[R].KFLLNGFR.[C]			5	1	994.583	27783138	3.2	35.44
CRAF_SSYY_full-length	CRAF_SSYY_full-length [166-178]	[R].KTFLKLAFCDICR.[K]	1xCarbamidomethyl [C]		10	2	1614.85	8.12316e+06	3.62	54.16
CRAF_SSYY_full-length	CRAF_SSYY_full-length [166-178]	[R].KTFLKLAFCDICR.[K]	2xCarbamidomethyl [C9; C12]		8	2	1671.87	9.17451e+06	4.5	46.71
CRAF_SSYY_full-length	CRAF_SSYY_full-length [421-436]	[R].KTRHVNILLFMGYMTK.[D]			5	2	1952.06	4.38036e+06	6.32	59.27
CRAF_SSYY_full-length	CRAF_SSYY_full-length [134-165]	[R].LDWNTDAASLIGEELQVDFLDHVPLTTHNFAR.[K]			12	0	3637.79	1.98272e+08	8.42	82.53
CRAF_SSYY_full-length	CRAF_SSYY_full-length [667-681]	[R].LPVFVPAWSHPQFEK.[-]			109	0	1781.94	7.62528e+09	4.06	63.81
CRAF_SSYY_full-length	CRAF_SSYY_full-length [298-304]	[R].MIEDAIR.[S]			3	0	847.434	4.25119e+06	1.72	25.44
CRAF_SSYY_full-length	CRAF_SSYY_full-length [298-304]	[R].MIEDAIR.[S]	1xOxidation [M1]		2	0	863.429	738126	1.55	22.37
CRAF_SSYY_full-length	CRAF_SSYY_full-length [298-331]	[R].MIEDAIRSHSESASPSALSSSPNNLSPTGWSQPK.[T]			4	1	3568.7	5.77153e+06	7.97	51.92
CRAF_SSYY_full-length	CRAF_SSYY_full-length [298-331]	[R].MIEDAIRSHSESASPSALSSSPNNLSPTGWSQPK.[T]	1xPhospho [S]	CRAF_SSYY_full-length 1xPhospho [S]	5	1	3648.66	2.1127e+06	5.28	56.92
CRAF_SSYY_full-length	CRAF_SSYY_full-length [298-338]	[R].MIEDAIRSHSESASPSALSSSPNNLSPTGWSQPKTPVPAQR.[E]			4	2	4318.12	9.18953e+06	9.35	50.72
CRAF_SSYY_full-length	CRAF_SSYY_full-length [298-338]	[R].MIEDAIRSHSESASPSALSSSPNNLSPTGWSQPKTPVPAQR.[E]	1xPhospho [S]	CRAF_SSYY_full-length 1xPhospho [S]	3	2	4398.08	4.97625e+06	6.33	54.25
CRAF_SSYY_full-length	CRAF_SSYY_full-length [246-276]	[R].MPVSSQHRYSTPHAFTFNTSSPSSEGSLSQR.[Q]			25	1	3410.58	5.90783e+08	12.7	32.36
CRAF_SSYY_full-length	CRAF_SSYY_full-length [246-276]	[R].MPVSSQHRYSTPHAFTFNTSSPSSEGSLSQR.[Q]	1xOxidation [M1]		26	1	3426.58	5.3174e+07	10.14	29.31
CRAF_SSYY_full-length	CRAF_SSYY_full-length [246-276]	[R].MPVSSQHRYSTPHAFTFNTSSPSSEGSLSQR.[Q]	1xPhospho [S/T/Y]	CRAF_SSYY_full-length 1xPhospho [S/T]	8	1	3490.55	51256767	8.95	38.23
CRAF_SSYY_full-length	CRAF_SSYY_full-length [246-276]	[R].MPVSSQHRYSTPHAFTFNTSSPSSEGSLSQR.[Q]	1xPhospho [S/T/Y]; 1xOxidation [M1]	CRAF_SSYY_full-length 1xPhospho [T/Y]	4	1	3506.54	5402565	5.85	34.84
CRAF_SSYY_full-length	CRAF_SSYY_full-length [246-276]	[R].MPVSSQHRYSTPHAFTFNTSSPSSEGSLSQR.[Q]	2xPhospho [S/T]	CRAF_SSYY_full-length 2xPhospho [S/T]	2	1	3570.51	2.91038e+06	5.75	44.94
CRAF_SSYY_full-length	CRAF_SSYY_full-length [246-278]	[R].MPVSSQHRYSTPHAFTFNTSSPSSEGSLSQRQR.[S]			6	2	3694.74	57825668	11.89	28.14
CRAF_SSYY_full-length	CRAF_SSYY_full-length [246-278]	[R].MPVSSQHRYSTPHAFTFNTSSPSSEGSLSQRQR.[S]	1xOxidation [M1]		3	2	3710.74	5.54425e+06	7.65	25.99
CRAF_SSYY_full-length	CRAF_SSYY_full-length [414-420]	[R].NEVAVLR.[K]			1	0	800.462	72991.6	1.43	22.67
CRAF_SSYY_full-length	CRAF_SSYY_full-length [96-106]	[R].NGMSLHDCLMK.[A]	1xCarbamidomethyl [C8]		13	0	1305.57	9.44956e+06	3.99	27.3
CRAF_SSYY_full-length	CRAF_SSYY_full-length [96-106]	[R].NGMSLHDCLMK.[A]	1xCarbamidomethyl [C8]; 1xOxidation [M3]		3	0	1321.57	1.31844e+06	2.34	22.2
CRAF_SSYY_full-length	CRAF_SSYY_full-length [96-109]	[R].NGMSLHDCLMKALK.[V]	1xCarbamidomethyl [C8]		4	1	1617.79	6.29363e+06	4.48	39.94
CRAF_SSYY_full-length	CRAF_SSYY_full-length [214-237]	[R].QLLLFPNSTIGDSGVPALPSLTMR.[R]			5	0	2527.36	196981600	5.91	82.53
CRAF_SSYY_full-length	CRAF_SSYY_full-length [214-237]	[R].QLLLFPNSTIGDSGVPALPSLTMR.[R]	1xOxidation [M23]		4	0	2543.35	254163936	4.73	82.49
CRAF_SSYY_full-length	CRAF_SSYY_full-length [214-238]	[R].QLLLFPNSTIGDSGVPALPSLTMRR.[M]			2	1	2683.46	863555520	5.47	80.94
CRAF_SSYY_full-length	CRAF_SSYY_full-length [277-297]	[R].QRSTSTPNVHMVSTTLPVDSR.[M]			4	1	2313.16	3.60012e+06	5.77	30.77
CRAF_SSYY_full-length	CRAF_SSYY_full-length [277-297]	[R].QRSTSTPNVHMVSTTLPVDSR.[M]	1xPhospho [S/T]	CRAF_SSYY_full-length 1xPhospho [S/T]	13	1	2393.13	507880436	6.52	37.37
CRAF_SSYY_full-length	CRAF_SSYY_full-length [277-297]	[R].QRSTSTPNVHMVSTTLPVDSR.[M]	1xPhospho [S/T]; 1xOxidation [M11]	CRAF_SSYY_full-length 1xPhospho [S/T]	25	1	2409.12	2.61179e+07	5.87	29.46
CRAF_SSYY_full-length	CRAF_SSYY_full-length [473-484]	[R].QTAQGMDYLHAK.[N]			1	0	1362.65	311924	1.38	22.26
CRAF_SSYY_full-length	CRAF_SSYY_full-length [473-492]	[R].QTAQGMDYLHAKNIIHRDMK.[S]			4	2	2370.18	3.03424e+06	5.36	26.74
CRAF_SSYY_full-length	CRAF_SSYY_full-length [641-649]	[R].SASEPSLHR.[A]	1xPhospho [S3]	CRAF_SSYY_full-length 1xPhospho [S643]	3	0	1063.46	327837	2.28	19.1
CRAF_SSYY_full-length	CRAF_SSYY_full-length [641-666]	[R].SASEPSLHRAAHTEDINACTLTTSPR.[L]	1xPhospho [S3]	CRAF_SSYY_full-length 1xPhospho [S643]	1	1	2845.29	705403	4.31	31.27
CRAF_SSYY_full-length	CRAF_SSYY_full-length [641-666]	[R].SASEPSLHRAAHTEDINACTLTTSPR.[L]	1xCarbamidomethyl [C19]; 1xPhospho [S3]	CRAF_SSYY_full-length 1xPhospho [S643]	3	1	2902.31	49868142	6.86	29.2
CRAF_SSYY_full-length	CRAF_SSYY_full-length [641-666]	[R].SASEPSLHRAAHTEDINACTLTTSPR.[L]	1xCarbamidomethyl [C19]; 2xPhospho [S6; S24]	CRAF_SSYY_full-length 2xPhospho [S646; S664]	2	1	2982.28	1245642	3.19	32.16
CRAF_SSYY_full-length	CRAF_SSYY_full-length [641-681]	[R].SASEPSLHRAAHTEDINACTLTTSPRLPVFVPAWSHPQFEK.[-]	1xCarbamidomethyl [C19]		1	2	4585.27	1.49336e+06	6.72	60.28
CRAF_SSYY_full-length	CRAF_SSYY_full-length [641-681]	[R].SASEPSLHRAAHTEDINACTLTTSPRLPVFVPAWSHPQFEK.[-]	1xCarbamidomethyl [C19]; 1xPhospho [S/T]	CRAF_SSYY_full-length 1xPhospho [S/T]	6	2	4665.23	243543316	7.37	64.46
CRAF_SSYY_full-length	CRAF_SSYY_full-length [641-681]	[R].SASEPSLHRAAHTEDINACTLTTSPRLPVFVPAWSHPQFEK.[-]	2xPhospho [S6; S24]	CRAF_SSYY_full-length 2xPhospho [S646; S664]	1	2	4688.18	1.14786e+06	6.75	71.4
CRAF_SSYY_full-length	CRAF_SSYY_full-length [641-681]	[R].SASEPSLHRAAHTEDINACTLTTSPRLPVFVPAWSHPQFEK.[-]	1xCarbamidomethyl [C19]; 2xPhospho [S6; S24]	CRAF_SSYY_full-length 2xPhospho [S646; S664]	3	2	4745.2	44862478	9.37	69.01
CRAF_SSYY_full-length	CRAF_SSYY_full-length [305-331]	[R].SHSESASPSALSSSPNNLSPTGWSQPK.[T]			21	0	2740.28	2.12861e+09	9.96	39.68
CRAF_SSYY_full-length	CRAF_SSYY_full-length [305-331]	[R].SHSESASPSALSSSPNNLSPTGWSQPK.[T]	1xPhospho [S]	CRAF_SSYY_full-length 1xPhospho [S]	31	0	2820.25	9.86071e+08	9.06	46.06
CRAF_SSYY_full-length	CRAF_SSYY_full-length [305-331]	[R].SHSESASPSALSSSPNNLSPTGWSQPK.[T]	2xPhospho [S/T]	CRAF_SSYY_full-length 2xPhospho [S]	30	0	2900.21	7.26095e+08	7.98	54.69
CRAF_SSYY_full-length	CRAF_SSYY_full-length [305-331]	[R].SHSESASPSALSSSPNNLSPTGWSQPK.[T]	3xPhospho [S]	CRAF_SSYY_full-length 3xPhospho [S]	23	0	2980.18	1.7416e+08	7.6	66.53
CRAF_SSYY_full-length	CRAF_SSYY_full-length [305-338]	[R].SHSESASPSALSSSPNNLSPTGWSQPKTPVPAQR.[E]			4	1	3489.7	79320060	7.91	41.33
CRAF_SSYY_full-length	CRAF_SSYY_full-length [305-338]	[R].SHSESASPSALSSSPNNLSPTGWSQPKTPVPAQR.[E]	1xPhospho [S]	CRAF_SSYY_full-length 1xPhospho [S]	15	1	3569.67	4.72548e+07	7.48	46.36
CRAF_SSYY_full-length	CRAF_SSYY_full-length [305-338]	[R].SHSESASPSALSSSPNNLSPTGWSQPKTPVPAQR.[E]	2xPhospho [S/T]	CRAF_SSYY_full-length 2xPhospho [S/T]	18	1	3649.63	3.99613e+07	6.87	52.33
CRAF_SSYY_full-length	CRAF_SSYY_full-length [305-338]	[R].SHSESASPSALSSSPNNLSPTGWSQPKTPVPAQR.[E]	3xPhospho [S/T]	CRAF_SSYY_full-length 3xPhospho [S/T]	6	1	3729.6	8.92049e+06	4.52	60.33
CRAF_SSYY_full-length	CRAF_SSYY_full-length [305-340]	[R].SHSESASPSALSSSPNNLSPTGWSQPKTPVPAQRER.[A]			3	2	3774.84		6.72
CRAF_SSYY_full-length	CRAF_SSYY_full-length [305-340]	[R].SHSESASPSALSSSPNNLSPTGWSQPKTPVPAQRER.[A]	1xPhospho [S19]	CRAF_SSYY_full-length 1xPhospho [S323]	1	2	3854.81	942313	4.61	39.12
CRAF_SSYY_full-length	CRAF_SSYY_full-length [279-297]	[R].STSTPNVHMVSTTLPVDSR.[M]			6	0	2029	197474488	4.68	38.82
CRAF_SSYY_full-length	CRAF_SSYY_full-length [279-297]	[R].STSTPNVHMVSTTLPVDSR.[M]	1xOxidation [M9]		11	0	2045	3.07338e+06	3.34	30.42
CRAF_SSYY_full-length	CRAF_SSYY_full-length [279-297]	[R].STSTPNVHMVSTTLPVDSR.[M]	1xPhospho [S/T]	CRAF_SSYY_full-length 1xPhospho [T/S]	140	0	2108.97	3.40135e+09	4.77	47.99
CRAF_SSYY_full-length	CRAF_SSYY_full-length [279-297]	[R].STSTPNVHMVSTTLPVDSR.[M]	1xPhospho [S/T]; 1xOxidation [M9]	CRAF_SSYY_full-length 1xPhospho [S/T]	143	0	2124.96	861480178	4.75	38.44
CRAF_SSYY_full-length	CRAF_SSYY_full-length [279-297]	[R].STSTPNVHMVSTTLPVDSR.[M]	2xPhospho [S3; S11]	CRAF_SSYY_full-length 2xPhospho [S281; S289]	2	0	2188.93	1.10766e+06	1.64	61.02
CRAF_SSYY_full-length	CRAF_SSYY_full-length [90-106]	[R].TVVNVRNGMSLHDCLMK.[A]			2	1	1916.95		4.45
CRAF_SSYY_full-length	CRAF_SSYY_full-length [90-106]	[R].TVVNVRNGMSLHDCLMK.[A]	1xCarbamidomethyl [C14]		7	1	1973.97	53704168	5.62	32.98
CRAF_SSYY_full-length	CRAF_SSYY_full-length [90-106]	[R].TVVNVRNGMSLHDCLMK.[A]	1xCarbamidomethyl [C14]; 1xOxidation [M16]		5	1	1989.97	3.95444e+06	3.25	28.71
CRAF_SSYY_full-length	CRAF_SSYY_full-length [90-109]	[R].TVVNVRNGMSLHDCLMKALK.[V]	1xCarbamidomethyl [C14]		2	2	2286.19	1.19049e+06	4.37	46.05
CRAF_SSYY_full-length	CRAF_SSYY_full-length [82-89]	[R].VFLPNKQR.[T]			2	1	1001.59	865813	1.9	20.14
CRAF_SSYY_full-length	CRAF_SSYY_full-length [518-540]	[R].WSGSQQVEQPTGSVLWMAPEVIR.[M]			4	0	2585.28	837812416	5.98	80.36
CRAF_SSYY_full-length	CRAF_SSYY_full-length [518-540]	[R].WSGSQQVEQPTGSVLWMAPEVIR.[M]	1xOxidation [M17]		45	0	2601.28	1.79704e+08	5.95	74.1
CRAF_SSYY_full-length	CRAF_SSYY_full-length [254-276]	[R].YSTPHAFTFNTSSPSSEGSLSQR.[Q]			93	0	2488.14	5.63446e+09	7.53	40.49
CRAF_SSYY_full-length	CRAF_SSYY_full-length [254-276]	[R].YSTPHAFTFNTSSPSSEGSLSQR.[Q]	1xPhospho [S/T/Y]	CRAF_SSYY_full-length 1xPhospho [S/Y/T]	25	0	2568.1	1.15899e+08	5.83	50.05
CRAF_SSYY_full-length	CRAF_SSYY_full-length [254-276]	[R].YSTPHAFTFNTSSPSSEGSLSQR.[Q]	2xPhospho [S15; S16]	CRAF_SSYY_full-length 2xPhospho [S268; S269]	1	0	2648.07	1.65179e+06	4.06	60.94
CRAF_SSYY_full-length	CRAF_SSYY_full-length [254-278]	[R].YSTPHAFTFNTSSPSSEGSLSQRQR.[S]			2	1	2772.3	3894622	5.72	32.23
MEK1_SASA_full-length	MEK1_SASA_full-length [1-25]	[-].MGSSHHHHHHSAVDENLYFQGGMPK.[K]	1xMet-loss+Acetyl [N-Term]	MEK1_SASA_full-length 1xMet-loss+Acetyl [N-Term]	11	0	2751.22	2.06299e+07	7.99	27.63
MEK1_SASA_full-length	MEK1_SASA_full-length [1-25]	[-].MGSSHHHHHHSAVDENLYFQGGMPK.[K]	1xOxidation [M23]; 1xMet-loss+Acetyl [N-Term]	MEK1_SASA_full-length 1xMet-loss+Acetyl [N-Term]	2	0	2767.22	2.02642e+06	4.31	25.68
MEK1_SASA_full-length	MEK1_SASA_full-length [1-25]	[-].MGSSHHHHHHSAVDENLYFQGGMPK.[K]	1xAcetyl [N-Term]	MEK1_SASA_full-length 1xAcetyl [N-Term]	7	0	2882.26	4.25515e+06	5.92	28.78
MEK1_SASA_full-length	MEK1_SASA_full-length [180-190]	[K].AGRIPEQILGK.[V]			10	1	1181.7	5396863	3.03	26.8
MEK1_SASA_full-length	MEK1_SASA_full-length [180-197]	[K].AGRIPEQILGKVSIAVIK.[G]			11	2	1892.17	76155704	6.94	56.53
MEK1_SASA_full-length	MEK1_SASA_full-length [363-371]	[K].CLIKNPAER.[A]	1xCarbamidomethyl [C1]		2	1	1100.59	441708	1.63	20.66
MEK1_SASA_full-length	MEK1_SASA_full-length [87-106]	[K].DDDFEKISELGAGNGGVVFK.[V]			7	1	2097.01	40913049	6.4	69.03
MEK1_SASA_full-length	MEK1_SASA_full-length [87-118]	[K].DDDFEKISELGAGNGGVVFKVSHKPSGLVMAR.[K]			4	2	3359.71	2.28876e+06	7.68	60.05
MEK1_SASA_full-length	MEK1_SASA_full-length [292-313]	[K].ELELMFGCQVEGDAAETPPRPR.[T]			82	0	2445.15	5.14452e+07	6.43	81.32
MEK1_SASA_full-length	MEK1_SASA_full-length [292-313]	[K].ELELMFGCQVEGDAAETPPRPR.[T]	1xCarbamidomethyl [C8]		176	0	2502.18	6.46282e+08	6.69	60.05
MEK1_SASA_full-length	MEK1_SASA_full-length [292-313]	[K].ELELMFGCQVEGDAAETPPRPR.[T]	1xCarbamidomethyl [C8]; 1xOxidation [M5]		99	0	2518.17	1.26251e+08	6.83	52.98
MEK1_SASA_full-length	MEK1_SASA_full-length [292-313]	[K].ELELMFGCQVEGDAAETPPRPR.[T]	1xCarbamidomethyl [C8]; 1xPhospho [T17]	MEK1_SASA_full-length 1xPhospho [T308]	3	0	2582.14	560289	3.02	70.56
MEK1_SASA_full-length	MEK1_SASA_full-length [93-106]	[K].ISELGAGNGGVVFK.[V]			109	0	1347.73	6.22544e+09	4.4	41.69
MEK1_SASA_full-length	MEK1_SASA_full-length [93-118]	[K].ISELGAGNGGVVFKVSHKPSGLVMAR.[K]			12	1	2610.42	53967873	7.21	41.06
MEK1_SASA_full-length	MEK1_SASA_full-length [93-118]	[K].ISELGAGNGGVVFKVSHKPSGLVMAR.[K]	1xOxidation [M24]		1	1	2626.41	1.71941e+06	5.45	36.52
MEK1_SASA_full-length	MEK1_SASA_full-length [26-57]	[K].KKPTPIQLNPAPDGSAVNGTSSAETNLEALQK.[K]			162	1	3276.71	5.81517e+09	9.75	43.83
MEK1_SASA_full-length	MEK1_SASA_full-length [26-57]	[K].KKPTPIQLNPAPDGSAVNGTSSAETNLEALQK.[K]	1xPhospho [S/T]	MEK1_SASA_full-length 1xPhospho [S/T]	10	1	3356.67	1.26271e+08	9.3	50.65
MEK1_SASA_full-length	MEK1_SASA_full-length [26-58]	[K].KKPTPIQLNPAPDGSAVNGTSSAETNLEALQKK.[L]			32	2	3404.8	4.77524e+09	10.68	38.31
MEK1_SASA_full-length	MEK1_SASA_full-length [26-58]	[K].KKPTPIQLNPAPDGSAVNGTSSAETNLEALQKK.[L]	1xPhospho [S/T]	MEK1_SASA_full-length 1xPhospho [T/S]	7	2	3484.77	7.59626e+07	9.39	43.14
MEK1_SASA_full-length	MEK1_SASA_full-length [58-69]	[K].KLEELELDEQQR.[K]			24	1	1529.78	6.31839e+07	4.69	27.94
MEK1_SASA_full-length	MEK1_SASA_full-length [27-57]	[K].KPTPIQLNPAPDGSAVNGTSSAETNLEALQK.[K]			5	0	3148.61	4.24692e+07	8.37	52.49
MEK1_SASA_full-length	MEK1_SASA_full-length [228-249]	[K].LCDFGVSGQLIDAMANAFVGTR.[S]	1xCarbamidomethyl [C2]		21	0	2342.13	1.54831e+08	6.4	82.53
MEK1_SASA_full-length	MEK1_SASA_full-length [228-249]	[K].LCDFGVSGQLIDAMANAFVGTR.[S]	1xCarbamidomethyl [C2]; 1xOxidation [M14]		5	0	2358.12	4.9219e+07	4.88	79.82
MEK1_SASA_full-length	MEK1_SASA_full-length [59-69]	[K].LEELELDEQQR.[K]			58	0	1401.69	4.16455e+09	3.69	35.08
MEK1_SASA_full-length	MEK1_SASA_full-length [59-70]	[K].LEELELDEQQRK.[R]			6	1	1529.78	3.49907e+06	3.52	25.75
MEK1_SASA_full-length	MEK1_SASA_full-length [120-130]	[K].LIHLEIKPAIR.[N]			17	0	1302.83	4.06028e+08	3.47	34.73
MEK1_SASA_full-length	MEK1_SASA_full-length [120-135]	[K].LIHLEIKPAIRNQIIR.[E]			4	1	1927.2	2.00915e+07	4.71	42.13
MEK1_SASA_full-length	MEK1_SASA_full-length [347-362]	[K].LPSGVFSLEFQDFVNK.[C]			4	0	1826.93	46418328	6.12	81.4
MEK1_SASA_full-length	MEK1_SASA_full-length [80-92]	[K].QKVGELKDDDFEK.[I]			2	2	1550.77	1.15569e+06	4.1	20.42
MEK1_SASA_full-length	MEK1_SASA_full-length [376-384]	[K].QLMVHAFIK.[R]			5	0	1086.61	9591248	3.21	34.44
MEK1_SASA_full-length	MEK1_SASA_full-length [376-384]	[K].QLMVHAFIK.[R]	1xOxidation [M3]		1	0	1102.61	1.38717e+06	2.07	29.66
MEK1_SASA_full-length	MEK1_SASA_full-length [71-79]	[K].RLEAFLTQK.[Q]			6	1	1105.64	4.08823e+06	2.68	28.04
MEK1_SASA_full-length	MEK1_SASA_full-length [385-415]	[K].RSDAEEVDFAGWLCSTIGLNQPSTPTHAAGV.[-]			2	1	3229.52	15253598	7.72	82.43
MEK1_SASA_full-length	MEK1_SASA_full-length [385-415]	[K].RSDAEEVDFAGWLCSTIGLNQPSTPTHAAGV.[-]	1xCarbamidomethyl [C14]		4	1	3286.54	98460848	6.79	81.22
MEK1_SASA_full-length	MEK1_SASA_full-length [385-415]	[K].RSDAEEVDFAGWLCSTIGLNQPSTPTHAAGV.[-]	1xCarbamidomethyl [C14]; 1xPhospho [S/T]	MEK1_SASA_full-length 1xPhospho [T/S]	8	1	3366.51	5.36136e+06	3.88	82.52
MEK1_SASA_full-length	MEK1_SASA_full-length [82-92]	[K].VGELKDDDFEK.[I]			9	1	1294.62	3.57915e+06	2.79	22.46
MEK1_SASA_full-length	MEK1_SASA_full-length [82-106]	[K].VGELKDDDFEKISELGAGNGGVVFK.[V]			12	2	2623.32	299125666	7.69	63.93
MEK1_SASA_full-length	MEK1_SASA_full-length [107-118]	[K].VSHKPSGLVMAR.[K]			1	0	1281.71	1.01362e+06	3.25	19.43
MEK1_SASA_full-length	MEK1_SASA_full-length [191-203]	[K].VSIAVIKGLTYLR.[E]			7	1	1432.89	107461512	4.37	60.43
MEK1_SASA_full-length	MEK1_SASA_full-length [191-205]	[K].VSIAVIKGLTYLREK.[H]			5	2	1690.03	5.92062e+06	4.68	50.32
MEK1_SASA_full-length	MEK1_SASA_full-length [372-384]	[R].ADLKQLMVHAFIK.[R]			8	1	1513.86	318409232	6.11	55.85
MEK1_SASA_full-length	MEK1_SASA_full-length [372-384]	[R].ADLKQLMVHAFIK.[R]	1xOxidation [M7]		9	1	1529.85	1.80059e+07	5.61	37.15
MEK1_SASA_full-length	MEK1_SASA_full-length [372-385]	[R].ADLKQLMVHAFIKR.[S]			16	2	1669.96	8.23415e+08	5.66	45.03
MEK1_SASA_full-length	MEK1_SASA_full-length [372-385]	[R].ADLKQLMVHAFIKR.[S]	1xOxidation [M7]		14	2	1685.95	1.00924e+07	3.77	45.12
MEK1_SASA_full-length	MEK1_SASA_full-length [212-223]	[R].DVKPSNILVNSR.[G]			11	0	1341.75	1.38998e+07	3.19	28.7
MEK1_SASA_full-length	MEK1_SASA_full-length [212-227]	[R].DVKPSNILVNSRGEIK.[L]			2	1	1768.99	4238957	4.51	29.43
MEK1_SASA_full-length	MEK1_SASA_full-length [212-249]	[R].DVKPSNILVNSRGEIKLCDFGVSGQLIDAMANAFVGTR.[S]	1xCarbamidomethyl [C18]		1	2	4092.1	11462724	4.46	82.01
MEK1_SASA_full-length	MEK1_SASA_full-length [224-249]	[R].GEIKLCDFGVSGQLIDAMANAFVGTR.[S]	1xCarbamidomethyl [C6]		6	1	2769.37	1.28707e+07	7.24	82.54
MEK1_SASA_full-length	MEK1_SASA_full-length [224-249]	[R].GEIKLCDFGVSGQLIDAMANAFVGTR.[S]	1xCarbamidomethyl [C6]; 1xOxidation [M18]		2	1	2785.36	8911346	5.91	79.47
MEK1_SASA_full-length	MEK1_SASA_full-length [224-256]	[R].GEIKLCDFGVSGQLIDAMANAFVGTRSYMSPER.[L]	1xCarbamidomethyl [C6]		2	2	3619.73	10740376	6.58	82.44
MEK1_SASA_full-length	MEK1_SASA_full-length [183-190]	[R].IPEQILGK.[V]			7	0	897.54	1.4083e+06	2.04	30.04
MEK1_SASA_full-length	MEK1_SASA_full-length [183-197]	[R].IPEQILGKVSIAVIK.[G]			5	1	1608.01	20967715	4.66	60.73
MEK1_SASA_full-length	MEK1_SASA_full-length [183-203]	[R].IPEQILGKVSIAVIKGLTYLR.[E]			1	2	2311.41		7.07
MEK1_SASA_full-length	MEK1_SASA_full-length [119-130]	[R].KLIHLEIKPAIR.[N]			10	1	1430.92	4.84954e+07	4.4	29.79
MEK1_SASA_full-length	MEK1_SASA_full-length [119-135]	[R].KLIHLEIKPAIRNQIIR.[E]			22	2	2055.29	2.86957e+08	5.27	34.85
MEK1_SASA_full-length	MEK1_SASA_full-length [70-79]	[R].KRLEAFLTQK.[Q]			2	2	1233.73	957680	2.6	23.48
MEK1_SASA_full-length	MEK1_SASA_full-length [72-79]	[R].LEAFLTQK.[Q]			32	0	949.535	3.25553e+07	2.79	33.28
MEK1_SASA_full-length	MEK1_SASA_full-length [257-282]	[R].LQGTHYSVQSDIWSMGLSLVEMAVGR.[Y]			11	0	2864.41	1.45635e+07	7.45	82.54
MEK1_SASA_full-length	MEK1_SASA_full-length [257-291]	[R].LQGTHYSVQSDIWSMGLSLVEMAVGRYPIPPPDAK.[E]			16	1	3842.92	1.0953e+08	8.24	82.53
MEK1_SASA_full-length	MEK1_SASA_full-length [257-291]	[R].LQGTHYSVQSDIWSMGLSLVEMAVGRYPIPPPDAK.[E]	1xOxidation [M15]		4	1	3858.92	77915844	6.54	82.44
MEK1_SASA_full-length	MEK1_SASA_full-length [250-256]	[R].SYMSPER.[L]			1	0	869.382	195226	1.44	20
MEK1_SASA_full-length	MEK1_SASA_full-length [250-282]	[R].SYMSPERLQGTHYSVQSDIWSMGLSLVEMAVGR.[Y]	2xPhospho [S17; S21]	MEK1_SASA_full-length 2xPhospho [S266; S270]	1	1	3874.7	170376832	2.47	28.72
MEK1_SASA_full-length	MEK1_SASA_full-length [283-313]	[R].YPIPPPDAKELELMFGCQVEGDAAETPPRPR.[T]	1xCarbamidomethyl [C17]		1	1	3480.69	383326	6.05	76.68

## Sheet: Sample 2 Proteins
Accession	Number of Peptides	Number of Unique Peptides	Number of Razor Peptides	Number of PSMs	Modifications	Coverage in Percent	Number of AAs	MW in kDa	Score Sequest HT Sequest HT
CRAF_SSDD_full-length	98	98	0	2377	Phospho [S34; S51; T90; Y254; S255; T256; T261; S265; S266; S268; S269; S272; S274; S279; T280; S281; T282; S289; S296; S307; S309; S311; S313; S316; S317; S318; S323; T325; T332; S360; S361; S379; S519; S634; S643; S646; T653; T660; T662; T663; S664; S675]; Met-loss+Acetyl [N-Term]; Acetyl [N-Term]	89	681	76.7	8141.88
MEK1_SASA_full-length	45	45	0	1101	Phospho [S11; T29; S40; T45; S46; S47; T308; S399; T408]; Met-loss+Acetyl [N-Term]; Acetyl [N-Term]	89	415	45.8	4078.56

## Sheet: Sample 2 Peptides
Master Protein Accessions	Positions in Master Proteins	Annotated Sequence	Modifications	Modifications in Master Proteins	Number of PSMs	Number of Missed Cleavages	Theo MHplus in Da	Abundance F1 Sample	XCorr by Search Engine Sequest HT	Top Apex RT in min	Notes
CRAF_SSDD_full-length	CRAF_SSDD_full-length [650-666]	[R].AAHTEDINACTLTTSPR.[L]			32	0	1800.85	2.05048e+08	6.58	27.51
CRAF_SSDD_full-length	CRAF_SSDD_full-length [650-666]	[R].AAHTEDINACTLTTSPR.[L]	1xCarbamidomethyl [C10]		50	0	1857.88	4.72563e+09	5.65	24.89
CRAF_SSDD_full-length	CRAF_SSDD_full-length [650-666]	[R].AAHTEDINACTLTTSPR.[L]	1xPhospho [S/T]	CRAF_SSDD_full-length 1xPhospho [S/T]	15	0	1880.82	49724508	5.78	32.73
CRAF_SSDD_full-length	CRAF_SSDD_full-length [650-666]	[R].AAHTEDINACTLTTSPR.[L]	1xCarbamidomethyl [C10]; 1xPhospho [S/T]	CRAF_SSDD_full-length 1xPhospho [T/S]	31	0	1937.84	9.02795e+08	5.63	28.92
CRAF_SSDD_full-length	CRAF_SSDD_full-length [650-666]	[R].AAHTEDINACTLTTSPR.[L]	2xPhospho [S/T]	CRAF_SSDD_full-length 2xPhospho [T662; T]	3	0	1960.79		1.85
CRAF_SSDD_full-length	CRAF_SSDD_full-length [650-666]	[R].AAHTEDINACTLTTSPR.[L]	1xCarbamidomethyl [C10]; 2xPhospho [S/T]	CRAF_SSDD_full-length 2xPhospho [T/S]	9	0	2017.81	3.48854e+06	4.51	32.08
CRAF_SSDD_full-length	CRAF_SSDD_full-length [650-681]	[R].AAHTEDINACTLTTSPRLPVFVPAWSHPQFEK.[-]	1xCarbamidomethyl [C10]		9	1	3620.8	71448300	7.17	68.24
CRAF_SSDD_full-length	CRAF_SSDD_full-length [650-681]	[R].AAHTEDINACTLTTSPRLPVFVPAWSHPQFEK.[-]	1xPhospho [S15]	CRAF_SSDD_full-length 1xPhospho [S664]	2	1	3643.74	960402	5.56	76.39
CRAF_SSDD_full-length	CRAF_SSDD_full-length [650-681]	[R].AAHTEDINACTLTTSPRLPVFVPAWSHPQFEK.[-]	1xCarbamidomethyl [C10]; 1xPhospho [S/T]	CRAF_SSDD_full-length 1xPhospho [S/T]	6	1	3700.76	3.77948e+07	6.94	73.86
CRAF_SSDD_full-length	CRAF_SSDD_full-length [650-681]	[R].AAHTEDINACTLTTSPRLPVFVPAWSHPQFEK.[-]	1xCarbamidomethyl [C10]; 2xPhospho [T13; T]	CRAF_SSDD_full-length 2xPhospho [T662; T]	4	1	3780.73	5.78534e+06	4.22	79.05
CRAF_SSDD_full-length	CRAF_SSDD_full-length [107-122]	[K].ALKVRGLQPECCAVFR.[L]	2xCarbamidomethyl [C11; C12]		4	2	1904	6.69167e+06	4.71	34.54
CRAF_SSDD_full-length	CRAF_SSDD_full-length [132-165]	[K].ARLDWNTDAASLIGEELQVDFLDHVPLTTHNFAR.[K]			11	1	3864.93	516082160	11.58	81.81
CRAF_SSDD_full-length	CRAF_SSDD_full-length [132-166]	[K].ARLDWNTDAASLIGEELQVDFLDHVPLTTHNFARK.[T]			4	2	3993.03	1.49322e+07	9.4	80.6
CRAF_SSDD_full-length	CRAF_SSDD_full-length [41-62]	[K].DAVFDGSSCISPTIVQQFGYQR.[R]			11	0	2418.14	171235156	6.74	81.13
CRAF_SSDD_full-length	CRAF_SSDD_full-length [41-62]	[K].DAVFDGSSCISPTIVQQFGYQR.[R]	1xCarbamidomethyl [C9]		9	0	2475.16	5.84542e+08	6.31	80.06
CRAF_SSDD_full-length	CRAF_SSDD_full-length [41-62]	[K].DAVFDGSSCISPTIVQQFGYQR.[R]	1xCarbamidomethyl [C9]; 1xPhospho [S11]	CRAF_SSDD_full-length 1xPhospho [S51]	2	0	2555.13	2284802	5	82.41
CRAF_SSDD_full-length	CRAF_SSDD_full-length [41-63]	[K].DAVFDGSSCISPTIVQQFGYQRR.[A]			3	1	2574.24	1.62469e+07	4.28	80.07
CRAF_SSDD_full-length	CRAF_SSDD_full-length [41-63]	[K].DAVFDGSSCISPTIVQQFGYQRR.[A]	1xCarbamidomethyl [C9]		6	1	2631.26	79996233	3.9	70.63
CRAF_SSDD_full-length	CRAF_SSDD_full-length [490-505]	[R].DMKSNNIFLHEGLTVK.[I]			3	1	1845.95	21249696	4.21	42.77
CRAF_SSDD_full-length	CRAF_SSDD_full-length [490-505]	[R].DMKSNNIFLHEGLTVK.[I]	1xOxidation [M2]		2	1	1861.95		2.62
CRAF_SSDD_full-length	CRAF_SSDD_full-length [490-515]	[R].DMKSNNIFLHEGLTVKIGDFGLATVK.[S]			1	2	2847.51	2.55151e+06	5.35	73.69
CRAF_SSDD_full-length	CRAF_SSDD_full-length [437-453]	[K].DNLAIVTQWCEGSSLYK.[H]			2	0	1926.93	11885426	4.8	81.54
CRAF_SSDD_full-length	CRAF_SSDD_full-length [437-453]	[K].DNLAIVTQWCEGSSLYK.[H]	1xCarbamidomethyl [C10]		8	0	1983.95	1.11439e+08	4.27	77.76
CRAF_SSDD_full-length	CRAF_SSDD_full-length [437-461]	[K].DNLAIVTQWCEGSSLYKHLHVQETK.[F]			3	1	2899.44	3.53668e+06	6.05	71.04
CRAF_SSDD_full-length	CRAF_SSDD_full-length [437-461]	[K].DNLAIVTQWCEGSSLYKHLHVQETK.[F]	1xCarbamidomethyl [C10]		14	1	2956.46	2.52296e+07	6.83	63.14
CRAF_SSDD_full-length	CRAF_SSDD_full-length [577-585]	[R].DQIIFMVGR.[G]			28	0	1078.57	4.93651e+08	2.57	62.6
CRAF_SSDD_full-length	CRAF_SSDD_full-length [577-585]	[R].DQIIFMVGR.[G]	1xOxidation [M6]		45	0	1094.57	1.07924e+08	2.45	50.67
CRAF_SSDD_full-length	CRAF_SSDD_full-length [577-594]	[R].DQIIFMVGRGYASPDLSK.[L]			4	1	1997.02	2.33238e+06	3.01	65.53
CRAF_SSDD_full-length	CRAF_SSDD_full-length [577-597]	[R].DQIIFMVGRGYASPDLSKLYK.[N]			2	2	2401.26	2209757	3.46	72.79
CRAF_SSDD_full-length	CRAF_SSDD_full-length [359-376]	[R].DSSDDWEIEASEVMLSTR.[I]			4	0	2069.9	193890180	5.57	82.08
CRAF_SSDD_full-length	CRAF_SSDD_full-length [359-376]	[R].DSSDDWEIEASEVMLSTR.[I]	1xOxidation [M14]		8	0	2085.89	1.28413e+07	4.36	71.51
CRAF_SSDD_full-length	CRAF_SSDD_full-length [616-637]	[K].EERPLFPQILSSIELLQHSLPK.[I]			10	0	2574.43	4.03145e+09	8.91	82.2
CRAF_SSDD_full-length	CRAF_SSDD_full-length [616-637]	[K].EERPLFPQILSSIELLQHSLPK.[I]	1xPhospho [S19]	CRAF_SSDD_full-length 1xPhospho [S634]	3	0	2654.4		6.62
CRAF_SSDD_full-length	CRAF_SSDD_full-length [616-640]	[K].EERPLFPQILSSIELLQHSLPKINR.[S]			6	1	2957.66	48715596	10.56	81.35
CRAF_SSDD_full-length	CRAF_SSDD_full-length [241-276]	[R].ESVSRMPVSSQHRYSTPHAFTFNTSSPSSEGSLSQR.[Q]			2	2	3968.86	11721711	10.8	34.62
CRAF_SSDD_full-length	CRAF_SSDD_full-length [194-213]	[K].FHEHCSTKVPTMCVDWSNIR.[Q]	1xCarbamidomethyl [C5]		5	1	2447.11	2.99087e+06	4.78	43.01
CRAF_SSDD_full-length	CRAF_SSDD_full-length [194-213]	[K].FHEHCSTKVPTMCVDWSNIR.[Q]	2xCarbamidomethyl [C5; C13]		28	1	2504.13	163233034	6.57	39.57
CRAF_SSDD_full-length	CRAF_SSDD_full-length [194-213]	[K].FHEHCSTKVPTMCVDWSNIR.[Q]	2xCarbamidomethyl [C5; C13]; 1xOxidation [M12]		16	1	2520.12	1.12949e+07	4.44	30.06
CRAF_SSDD_full-length	CRAF_SSDD_full-length [180-186]	[K].FLLNGFR.[C]			85	0	866.488	6.67861e+08	2.18	52.15
CRAF_SSDD_full-length	CRAF_SSDD_full-length [180-193]	[K].FLLNGFRCQTCGYK.[F]	2xCarbamidomethyl [C8; C11]		2	1	1763.84		2.18
CRAF_SSDD_full-length	CRAF_SSDD_full-length [462-472]	[K].FQMFQLIDIAR.[Q]			3	0	1381.73	428404544	3.2	81.56
CRAF_SSDD_full-length	CRAF_SSDD_full-length [462-472]	[K].FQMFQLIDIAR.[Q]	1xOxidation [M3]		14	0	1397.72	2.68411e+07	3.5	72.03
CRAF_SSDD_full-length	CRAF_SSDD_full-length [112-122]	[R].GLQPECCAVFR.[L]			12	0	1222.57	6.73037e+06	2.51	50.34
CRAF_SSDD_full-length	CRAF_SSDD_full-length [112-122]	[R].GLQPECCAVFR.[L]	1xCarbamidomethyl [C6]		9	0	1279.59	1.44685e+08	2.77	43.59
CRAF_SSDD_full-length	CRAF_SSDD_full-length [112-122]	[R].GLQPECCAVFR.[L]	2xCarbamidomethyl [C6; C7]		14	0	1336.61	1212158208	2.72	36.49
CRAF_SSDD_full-length	CRAF_SSDD_full-length [112-130]	[R].GLQPECCAVFRLLHEHKGK.[K]	2xCarbamidomethyl [C6; C7]		2	2	2279.15	4.95672e+06	4.66	37.03
CRAF_SSDD_full-length	CRAF_SSDD_full-length [356-376]	[R].GQRDSSDDWEIEASEVMLSTR.[I]			9	1	2411.08	1.20118e+07	6.76	70.71
CRAF_SSDD_full-length	CRAF_SSDD_full-length [356-376]	[R].GQRDSSDDWEIEASEVMLSTR.[I]	1xOxidation [M17]		1	1	2427.07	464763	3.39	53.83
CRAF_SSDD_full-length	CRAF_SSDD_full-length [356-376]	[R].GQRDSSDDWEIEASEVMLSTR.[I]	1xPhospho [S5]	CRAF_SSDD_full-length 1xPhospho [S360]	9	1	2491.04	156275420	7.11	79.62
CRAF_SSDD_full-length	CRAF_SSDD_full-length [356-376]	[R].GQRDSSDDWEIEASEVMLSTR.[I]	1xPhospho [S]; 1xOxidation [M17]	CRAF_SSDD_full-length 1xPhospho [S]	10	1	2507.04	5.23935e+06	4.66	62.34
CRAF_SSDD_full-length	CRAF_SSDD_full-length [586-594]	[R].GYASPDLSK.[L]			1	0	937.463	606561	1.21	21.25
CRAF_SSDD_full-length	CRAF_SSDD_full-length [586-597]	[R].GYASPDLSKLYK.[N]			9	1	1341.7	100183160	3.34	37.78
CRAF_SSDD_full-length	CRAF_SSDD_full-length [586-601]	[R].GYASPDLSKLYKNCPK.[A]	1xCarbamidomethyl [C14]		7	2	1840.93	54560464	5	32.31
CRAF_SSDD_full-length	CRAF_SSDD_full-length [454-472]	[K].HLHVQETKFQMFQLIDIAR.[Q]			1	1	2354.24	525259	3.87	66.32
CRAF_SSDD_full-length	CRAF_SSDD_full-length [424-436]	[R].HVNILLFMGYMTK.[D]			10	0	1566.82	1.10739e+08	5.56	79.51
CRAF_SSDD_full-length	CRAF_SSDD_full-length [424-436]	[R].HVNILLFMGYMTK.[D]	1xOxidation [M]		58	0	1582.81	1.23687e+07	3.39	73.12
CRAF_SSDD_full-length	CRAF_SSDD_full-length [179-186]	[R].KFLLNGFR.[C]			6	1	994.583	1.54106e+07	3.08	37.42
CRAF_SSDD_full-length	CRAF_SSDD_full-length [179-193]	[R].KFLLNGFRCQTCGYK.[F]	2xCarbamidomethyl [C9; C12]		1	2	1891.93	322781	3.19	33.35
CRAF_SSDD_full-length	CRAF_SSDD_full-length [166-178]	[R].KTFLKLAFCDICR.[K]	1xCarbamidomethyl [C9]		3	2	1614.85	893158	2.44	55.07
CRAF_SSDD_full-length	CRAF_SSDD_full-length [166-178]	[R].KTFLKLAFCDICR.[K]	2xCarbamidomethyl [C9; C12]		2	2	1671.87		3.75
CRAF_SSDD_full-length	CRAF_SSDD_full-length [421-436]	[R].KTRHVNILLFMGYMTK.[D]			7	2	1952.06	3.41234e+06	5.67	60.77
CRAF_SSDD_full-length	CRAF_SSDD_full-length [613-637]	[K].KVKEERPLFPQILSSIELLQHSLPK.[I]			8	2	2929.69	3.30449e+08	11.65	79.13
CRAF_SSDD_full-length	CRAF_SSDD_full-length [171-178]	[K].LAFCDICR.[K]			16	0	940.438	8.89668e+06	2.36	54.2
CRAF_SSDD_full-length	CRAF_SSDD_full-length [171-178]	[K].LAFCDICR.[K]	1xCarbamidomethyl [C]		63	0	997.459	1.9031e+08	2.56	48.06
CRAF_SSDD_full-length	CRAF_SSDD_full-length [171-178]	[K].LAFCDICR.[K]	2xCarbamidomethyl [C4; C7]		24	0	1054.48	8.16174e+08	2.26	39.04
CRAF_SSDD_full-length	CRAF_SSDD_full-length [171-179]	[K].LAFCDICRK.[F]	1xCarbamidomethyl [C]		9	1	1125.55	7.58584e+06	2.47	33.08
CRAF_SSDD_full-length	CRAF_SSDD_full-length [171-179]	[K].LAFCDICRK.[F]	2xCarbamidomethyl [C4; C7]		2	1	1182.58	1.53426e+06	1.83	27.47
CRAF_SSDD_full-length	CRAF_SSDD_full-length [171-186]	[K].LAFCDICRKFLLNGFR.[C]	2xCarbamidomethyl [C4; C7]		2	2	2030.05	1.18857e+06	3.31	72.55
CRAF_SSDD_full-length	CRAF_SSDD_full-length [134-165]	[R].LDWNTDAASLIGEELQVDFLDHVPLTTHNFAR.[K]			6	0	3637.79	9.3015e+07	7.86	82.55
CRAF_SSDD_full-length	CRAF_SSDD_full-length [134-166]	[R].LDWNTDAASLIGEELQVDFLDHVPLTTHNFARK.[T]			5	1	3765.89	2.08568e+07	10.15	81.88
CRAF_SSDD_full-length	CRAF_SSDD_full-length [506-515]	[K].IGDFGLATVK.[S]			61	0	1020.57	1.6062e+09	4.04	45.3
CRAF_SSDD_full-length	CRAF_SSDD_full-length [506-517]	[K].IGDFGLATVKSR.[W]			4	1	1263.71	15274982	3.95	33.92
CRAF_SSDD_full-length	CRAF_SSDD_full-length [506-540]	[K].IGDFGLATVKSRWSGSQQVEQPTGSVLWMAPEVIR.[M]			1	2	3829.97		2.4
CRAF_SSDD_full-length	CRAF_SSDD_full-length [377-387]	[R].IGSGSFGTVYK.[G]			23	0	1115.57	5.68646e+07	3.39	30.37
CRAF_SSDD_full-length	CRAF_SSDD_full-length [377-387]	[R].IGSGSFGTVYK.[G]	1xPhospho [S3]	CRAF_SSDD_full-length 1xPhospho [S379]	3	0	1195.54	10187963	2.66	45.95
CRAF_SSDD_full-length	CRAF_SSDD_full-length [377-389]	[R].IGSGSFGTVYKGK.[W]			2	1	1300.69	1.27415e+06	2.8	23
CRAF_SSDD_full-length	CRAF_SSDD_full-length [377-389]	[R].IGSGSFGTVYKGK.[W]	1xPhospho [S3]	CRAF_SSDD_full-length 1xPhospho [S379]	2	1	1380.66	3799706	3.34	32.29
CRAF_SSDD_full-length	CRAF_SSDD_full-length [377-397]	[R].IGSGSFGTVYKGKWHGDVAVK.[I]			16	2	2193.15	2.13048e+08	6.06	30.71
CRAF_SSDD_full-length	CRAF_SSDD_full-length [377-397]	[R].IGSGSFGTVYKGKWHGDVAVK.[I]	1xPhospho [S3]	CRAF_SSDD_full-length 1xPhospho [S379]	1	2	2273.11	574474	2.72	38.62
CRAF_SSDD_full-length	CRAF_SSDD_full-length [398-413]	[K].ILKVVDPTPEQFQAFR.[N]			19	1	1888.03	1.41382e+08	4.67	57.17
CRAF_SSDD_full-length	CRAF_SSDD_full-length [398-420]	[K].ILKVVDPTPEQFQAFRNEVAVLR.[K]			2	2	2669.48	3.10148e+06	4.28	72.32
CRAF_SSDD_full-length	CRAF_SSDD_full-length [667-681]	[R].LPVFVPAWSHPQFEK.[-]			105	0	1781.94	1.81188e+09	4	64.91
CRAF_SSDD_full-length	CRAF_SSDD_full-length [667-681]	[R].LPVFVPAWSHPQFEK.[-]	1xPhospho [S9]	CRAF_SSDD_full-length 1xPhospho [S675]	3	0	1861.9	1.576e+06	3.19	76.21
CRAF_SSDD_full-length	CRAF_SSDD_full-length [352-376]	[K].IRPRGQRDSSDDWEIEASEVMLSTR.[I]			3	2	2933.42	1686868	4.94	54.35
CRAF_SSDD_full-length	CRAF_SSDD_full-length [352-376]	[K].IRPRGQRDSSDDWEIEASEVMLSTR.[I]	1xPhospho [S]	CRAF_SSDD_full-length 1xPhospho [S]	8	2	3013.38	2.18615e+06	6.52	60.7
CRAF_SSDD_full-length	CRAF_SSDD_full-length [606-612]	[R].LVAECVK.[K]	1xCarbamidomethyl [C5]		1	0	818.444	124332	1.25	20.17
CRAF_SSDD_full-length	CRAF_SSDD_full-length [1-31]	[-].MGSSHHHHHHSAVDENLYFQGGMEHIQGAWK.[T]	1xMet-loss+Acetyl [N-Term]	CRAF_SSDD_full-length 1xMet-loss+Acetyl [N-Term]	112	0	3475.55	4.98331e+08	11.46	37.19
CRAF_SSDD_full-length	CRAF_SSDD_full-length [1-31]	[-].MGSSHHHHHHSAVDENLYFQGGMEHIQGAWK.[T]	1xOxidation [M23]; 1xMet-loss+Acetyl [N-Term]	CRAF_SSDD_full-length 1xMet-loss+Acetyl [N-Term]	65	0	3491.55	5.92672e+07	8.49	36.58
CRAF_SSDD_full-length	CRAF_SSDD_full-length [1-31]	[-].MGSSHHHHHHSAVDENLYFQGGMEHIQGAWK.[T]	1xAcetyl [N-Term]	CRAF_SSDD_full-length 1xAcetyl [N-Term]	4	0	3606.59	786879	6.09	48.83
CRAF_SSDD_full-length	CRAF_SSDD_full-length [1-31]	[-].MGSSHHHHHHSAVDENLYFQGGMEHIQGAWK.[T]	1xAcetyl [N-Term]; 1xOxidation [M23]	CRAF_SSDD_full-length 1xAcetyl [N-Term]	1	0	3622.59		4.45
CRAF_SSDD_full-length	CRAF_SSDD_full-length [298-304]	[R].MIEDAIR.[S]			5	0	847.434	2.0081e+06	1.58	25.41
CRAF_SSDD_full-length	CRAF_SSDD_full-length [298-331]	[R].MIEDAIRSHSESASPSALSSSPNNLSPTGWSQPK.[T]			1	1	3568.7	799316	2.24	52.64
CRAF_SSDD_full-length	CRAF_SSDD_full-length [298-338]	[R].MIEDAIRSHSESASPSALSSSPNNLSPTGWSQPKTPVPAQR.[E]			1	2	4318.12		6.6
CRAF_SSDD_full-length	CRAF_SSDD_full-length [298-338]	[R].MIEDAIRSHSESASPSALSSSPNNLSPTGWSQPKTPVPAQR.[E]	1xPhospho [S]	CRAF_SSDD_full-length 1xPhospho [S]	7	2	4398.08	4.96468e+06	7.19	55.03
CRAF_SSDD_full-length	CRAF_SSDD_full-length [298-338]	[R].MIEDAIRSHSESASPSALSSSPNNLSPTGWSQPKTPVPAQR.[E]	2xPhospho [S21; S26]	CRAF_SSDD_full-length 2xPhospho [S318; S323]	1	2	4478.05	1.82593e+06	4.9	59.05
CRAF_SSDD_full-length	CRAF_SSDD_full-length [246-276]	[R].MPVSSQHRYSTPHAFTFNTSSPSSEGSLSQR.[Q]			12	1	3410.58	242641624	11.07	34.21
CRAF_SSDD_full-length	CRAF_SSDD_full-length [246-276]	[R].MPVSSQHRYSTPHAFTFNTSSPSSEGSLSQR.[Q]	1xOxidation [M1]		14	1	3426.58	1.45391e+07	7.41	34.22
CRAF_SSDD_full-length	CRAF_SSDD_full-length [246-276]	[R].MPVSSQHRYSTPHAFTFNTSSPSSEGSLSQR.[Q]	1xPhospho [S/T/Y]	CRAF_SSDD_full-length 1xPhospho [S/Y]	11	1	3490.55	3.23731e+07	7.14	39.57
CRAF_SSDD_full-length	CRAF_SSDD_full-length [246-276]	[R].MPVSSQHRYSTPHAFTFNTSSPSSEGSLSQR.[Q]	2xPhospho [T11; T16]	CRAF_SSDD_full-length 2xPhospho [T256; T261]	1	1	3570.51		2.57
CRAF_SSDD_full-length	CRAF_SSDD_full-length [246-278]	[R].MPVSSQHRYSTPHAFTFNTSSPSSEGSLSQRQR.[S]			5	2	3694.74	2.4007e+07	8.6	29.27
CRAF_SSDD_full-length	CRAF_SSDD_full-length [96-106]	[R].NGMSLHDCLMK.[A]			4	0	1248.55	3.14825e+06	2.97	32.73
CRAF_SSDD_full-length	CRAF_SSDD_full-length [96-106]	[R].NGMSLHDCLMK.[A]	1xOxidation [M]		8	0	1264.55	2.09628e+06	2.48	27.5
CRAF_SSDD_full-length	CRAF_SSDD_full-length [96-106]	[R].NGMSLHDCLMK.[A]	1xCarbamidomethyl [C8]		5	0	1305.57	1.99357e+06	2.54	27.32
CRAF_SSDD_full-length	CRAF_SSDD_full-length [96-106]	[R].NGMSLHDCLMK.[A]	1xCarbamidomethyl [C8]; 1xOxidation [M3]		1	0	1321.57		1.31
CRAF_SSDD_full-length	CRAF_SSDD_full-length [96-109]	[R].NGMSLHDCLMKALK.[V]	1xCarbamidomethyl [C8]		2	1	1617.79	1.80982e+06	3.9	41.78
CRAF_SSDD_full-length	CRAF_SSDD_full-length [96-111]	[R].NGMSLHDCLMKALKVR.[G]	1xCarbamidomethyl [C8]		1	2	1872.96	389925	3.03	47.09
CRAF_SSDD_full-length	CRAF_SSDD_full-length [485-505]	[K].NIIHRDMKSNNIFLHEGLTVK.[I]			5	2	2479.32	36452249	6.08	36.54
CRAF_SSDD_full-length	CRAF_SSDD_full-length [485-505]	[K].NIIHRDMKSNNIFLHEGLTVK.[I]	1xOxidation [M7]		1	2	2495.32	331133	2.34	31.66
CRAF_SSDD_full-length	CRAF_SSDD_full-length [214-237]	[R].QLLLFPNSTIGDSGVPALPSLTMR.[R]			4	0	2527.36	82622914	5.52	82.54
CRAF_SSDD_full-length	CRAF_SSDD_full-length [214-237]	[R].QLLLFPNSTIGDSGVPALPSLTMR.[R]	1xOxidation [M23]		4	0	2543.35	97281180	4.36	82.46
CRAF_SSDD_full-length	CRAF_SSDD_full-length [214-238]	[R].QLLLFPNSTIGDSGVPALPSLTMRR.[M]			2	1	2683.46	324919136	4.94	80.96
CRAF_SSDD_full-length	CRAF_SSDD_full-length [214-238]	[R].QLLLFPNSTIGDSGVPALPSLTMRR.[M]	1xOxidation [M23]		2	1	2699.45	21674720	3.55	80.4
CRAF_SSDD_full-length	CRAF_SSDD_full-length [277-297]	[R].QRSTSTPNVHMVSTTLPVDSR.[M]			5	1	2313.16	1.09613e+07	4.84	31.23
CRAF_SSDD_full-length	CRAF_SSDD_full-length [277-297]	[R].QRSTSTPNVHMVSTTLPVDSR.[M]	1xOxidation [M11]		4	1	2329.16	587214	2.81	31.24
CRAF_SSDD_full-length	CRAF_SSDD_full-length [277-297]	[R].QRSTSTPNVHMVSTTLPVDSR.[M]	1xPhospho [S/T]	CRAF_SSDD_full-length 1xPhospho [S/T]	8	1	2393.13	6.71186e+07	6.52	37.92
CRAF_SSDD_full-length	CRAF_SSDD_full-length [277-297]	[R].QRSTSTPNVHMVSTTLPVDSR.[M]	1xPhospho [S/T]; 1xOxidation [M11]	CRAF_SSDD_full-length 1xPhospho [S/T]	30	1	2409.12	6.19749e+06	3.93	29.62
CRAF_SSDD_full-length	CRAF_SSDD_full-length [277-297]	[R].QRSTSTPNVHMVSTTLPVDSR.[M]	2xPhospho [S/T]	CRAF_SSDD_full-length 2xPhospho [S/T]	2	1	2473.09	409717	3.23	46.99
CRAF_SSDD_full-length	CRAF_SSDD_full-length [473-484]	[R].QTAQGMDYLHAK.[N]			6	0	1362.65	2.47168e+06	2.35	22.15
CRAF_SSDD_full-length	CRAF_SSDD_full-length [473-484]	[R].QTAQGMDYLHAK.[N]	1xOxidation [M6]		1	0	1378.64	196705	2.47	20.08
CRAF_SSDD_full-length	CRAF_SSDD_full-length [473-489]	[R].QTAQGMDYLHAKNIIHR.[D]			5	1	1996.02	2.65294e+06	5.19	27.27
CRAF_SSDD_full-length	CRAF_SSDD_full-length [473-492]	[R].QTAQGMDYLHAKNIIHRDMK.[S]			4	2	2370.18	4.80035e+06	6.1	26.84
CRAF_SSDD_full-length	CRAF_SSDD_full-length [641-649]	[R].SASEPSLHR.[A]	1xPhospho [S3]	CRAF_SSDD_full-length 1xPhospho [S643]	1	0	1063.46	82745.1	2.03	19.09
CRAF_SSDD_full-length	CRAF_SSDD_full-length [641-666]	[R].SASEPSLHRAAHTEDINACTLTTSPR.[L]	1xCarbamidomethyl [C19]		4	1	2822.35	3.22365e+06	5.54	25.29
CRAF_SSDD_full-length	CRAF_SSDD_full-length [641-666]	[R].SASEPSLHRAAHTEDINACTLTTSPR.[L]	1xCarbamidomethyl [C19]; 1xPhospho [S]	CRAF_SSDD_full-length 1xPhospho [S]	3	1	2902.31	23559622	6.16	29.81
CRAF_SSDD_full-length	CRAF_SSDD_full-length [641-666]	[R].SASEPSLHRAAHTEDINACTLTTSPR.[L]	1xCarbamidomethyl [C19]; 2xPhospho [S6; S24]	CRAF_SSDD_full-length 2xPhospho [S646; S664]	2	1	2982.28	2.19893e+06	4.43	32.98
CRAF_SSDD_full-length	CRAF_SSDD_full-length [641-681]	[R].SASEPSLHRAAHTEDINACTLTTSPRLPVFVPAWSHPQFEK.[-]	1xCarbamidomethyl [C19]		4	2	4585.27	6.6389e+06	9.84	61.3
CRAF_SSDD_full-length	CRAF_SSDD_full-length [641-681]	[R].SASEPSLHRAAHTEDINACTLTTSPRLPVFVPAWSHPQFEK.[-]	1xCarbamidomethyl [C19]; 1xPhospho [S/T]	CRAF_SSDD_full-length 1xPhospho [S/T]	11	2	4665.23	98367766	8.53	65.15
CRAF_SSDD_full-length	CRAF_SSDD_full-length [641-681]	[R].SASEPSLHRAAHTEDINACTLTTSPRLPVFVPAWSHPQFEK.[-]	1xCarbamidomethyl [C19]; 2xPhospho [S6; S24]	CRAF_SSDD_full-length 2xPhospho [S646; S664]	4	2	4745.2	30557459	7.7	69.38
CRAF_SSDD_full-length	CRAF_SSDD_full-length [305-331]	[R].SHSESASPSALSSSPNNLSPTGWSQPK.[T]			12	0	2740.28	6.72993e+08	9.3	40.68
CRAF_SSDD_full-length	CRAF_SSDD_full-length [305-331]	[R].SHSESASPSALSSSPNNLSPTGWSQPK.[T]	1xPhospho [S]	CRAF_SSDD_full-length 1xPhospho [S]	16	0	2820.25	585853904	8.69	46.5
CRAF_SSDD_full-length	CRAF_SSDD_full-length [305-331]	[R].SHSESASPSALSSSPNNLSPTGWSQPK.[T]	2xPhospho [S/T]	CRAF_SSDD_full-length 2xPhospho [S]	22	0	2900.21	317875636	7.1	54.74
CRAF_SSDD_full-length	CRAF_SSDD_full-length [305-331]	[R].SHSESASPSALSSSPNNLSPTGWSQPK.[T]	3xPhospho [S/T]	CRAF_SSDD_full-length 3xPhospho [S]	20	0	2980.18	9.5596e+07	7.83	65.93
CRAF_SSDD_full-length	CRAF_SSDD_full-length [305-338]	[R].SHSESASPSALSSSPNNLSPTGWSQPKTPVPAQR.[E]			4	1	3489.7	1.03904e+07	8.43	41.99
CRAF_SSDD_full-length	CRAF_SSDD_full-length [305-338]	[R].SHSESASPSALSSSPNNLSPTGWSQPKTPVPAQR.[E]	1xPhospho [S]	CRAF_SSDD_full-length 1xPhospho [S]	17	1	3569.67	2.19771e+07	7.03	46.6
CRAF_SSDD_full-length	CRAF_SSDD_full-length [305-338]	[R].SHSESASPSALSSSPNNLSPTGWSQPKTPVPAQR.[E]	2xPhospho [S/T]	CRAF_SSDD_full-length 2xPhospho [S/T]	16	1	3649.63	1.31103e+07	6.95	52.54
CRAF_SSDD_full-length	CRAF_SSDD_full-length [305-338]	[R].SHSESASPSALSSSPNNLSPTGWSQPKTPVPAQR.[E]	3xPhospho [S/T]	CRAF_SSDD_full-length 3xPhospho [S309; S311; S]	2	1	3729.6	1.15136e+06	2.74	62.34
CRAF_SSDD_full-length	CRAF_SSDD_full-length [493-505]	[K].SNNIFLHEGLTVK.[I]			92	0	1471.79	2.64992e+09	4.8	38.86
CRAF_SSDD_full-length	CRAF_SSDD_full-length [493-515]	[K].SNNIFLHEGLTVKIGDFGLATVK.[S]			4	1	2473.34	9.07794e+06	5.86	73.48
CRAF_SSDD_full-length	CRAF_SSDD_full-length [493-517]	[K].SNNIFLHEGLTVKIGDFGLATVKSR.[W]			3	2	2716.48	3.09484e+06	5.91	66.36
CRAF_SSDD_full-length	CRAF_SSDD_full-length [516-540]	[K].SRWSGSQQVEQPTGSVLWMAPEVIR.[M]			14	1	2828.41	2.37209e+08	8.46	71.51
CRAF_SSDD_full-length	CRAF_SSDD_full-length [516-540]	[K].SRWSGSQQVEQPTGSVLWMAPEVIR.[M]	1xOxidation [M19]		23	1	2844.41	3.2913e+07	6.51	63.14
CRAF_SSDD_full-length	CRAF_SSDD_full-length [516-540]	[K].SRWSGSQQVEQPTGSVLWMAPEVIR.[M]	1xPhospho [S4]	CRAF_SSDD_full-length 1xPhospho [S519]	2	1	2908.38	41555216	8.46	80.03
CRAF_SSDD_full-length	CRAF_SSDD_full-length [516-540]	[K].SRWSGSQQVEQPTGSVLWMAPEVIR.[M]	1xPhospho [S4]; 1xOxidation [M19]	CRAF_SSDD_full-length 1xPhospho [S519]	2	1	2924.38	4.76227e+06	7.23	73.17
CRAF_SSDD_full-length	CRAF_SSDD_full-length [279-297]	[R].STSTPNVHMVSTTLPVDSR.[M]			11	0	2029	418054416	5.41	39.38
CRAF_SSDD_full-length	CRAF_SSDD_full-length [279-297]	[R].STSTPNVHMVSTTLPVDSR.[M]	1xOxidation [M9]		41	0	2045	3.96409e+07	4.23	30.6
CRAF_SSDD_full-length	CRAF_SSDD_full-length [279-297]	[R].STSTPNVHMVSTTLPVDSR.[M]	1xPhospho [S/T]	CRAF_SSDD_full-length 1xPhospho [S/T]	56	0	2108.97	1.39615e+09	5.29	48.5
CRAF_SSDD_full-length	CRAF_SSDD_full-length [279-297]	[R].STSTPNVHMVSTTLPVDSR.[M]	1xPhospho [S/T]; 1xOxidation [M9]	CRAF_SSDD_full-length 1xPhospho [S/T]	123	0	2124.96	247174632	4.53	38.71
CRAF_SSDD_full-length	CRAF_SSDD_full-length [279-297]	[R].STSTPNVHMVSTTLPVDSR.[M]	2xPhospho [S/T]	CRAF_SSDD_full-length 2xPhospho [T/S]	11	0	2188.93	7.46407e+06	3.11	57.38
CRAF_SSDD_full-length	CRAF_SSDD_full-length [167-178]	[K].TFLKLAFCDICR.[K]	2xCarbamidomethyl [C8; C11]		4	1	1543.78	1.47598e+06	3.18	62.22
CRAF_SSDD_full-length	CRAF_SSDD_full-length [167-179]	[K].TFLKLAFCDICRK.[F]	2xCarbamidomethyl [C8; C11]		4	2	1671.87	835788	2.29	50.36
CRAF_SSDD_full-length	CRAF_SSDD_full-length [32-40]	[K].TISNGFGFK.[D]			18	0	970.499	2.30858e+07	2.45	34.32
CRAF_SSDD_full-length	CRAF_SSDD_full-length [32-40]	[K].TISNGFGFK.[D]	1xPhospho [S3]	CRAF_SSDD_full-length 1xPhospho [S34]	2	0	1050.47	523442	2.26	50.63
CRAF_SSDD_full-length	CRAF_SSDD_full-length [32-62]	[K].TISNGFGFKDAVFDGSSCISPTIVQQFGYQR.[R]	1xCarbamidomethyl [C18]		3	1	3426.64	24664294	5.84	79.95
CRAF_SSDD_full-length	CRAF_SSDD_full-length [32-63]	[K].TISNGFGFKDAVFDGSSCISPTIVQQFGYQRR.[A]	1xCarbamidomethyl [C18]		7	2	3582.74	13580521	6.3	76.92
CRAF_SSDD_full-length	CRAF_SSDD_full-length [422-436]	[K].TRHVNILLFMGYMTK.[D]			16	1	1823.97	35269837	5.8	68.61
CRAF_SSDD_full-length	CRAF_SSDD_full-length [422-436]	[K].TRHVNILLFMGYMTK.[D]	1xOxidation [M]		20	1	1839.96	4.22584e+06	4.04	55.75
CRAF_SSDD_full-length	CRAF_SSDD_full-length [90-106]	[R].TVVNVRNGMSLHDCLMK.[A]	1xCarbamidomethyl [C14]		2	1	1973.97	2.98023e+06	4.3	34.58
CRAF_SSDD_full-length	CRAF_SSDD_full-length [90-109]	[R].TVVNVRNGMSLHDCLMKALK.[V]	1xCarbamidomethyl [C14]		2	2	2286.19	847909	4.96	47.64
CRAF_SSDD_full-length	CRAF_SSDD_full-length [82-89]	[R].VFLPNKQR.[T]			2	1	1001.59	265452	1.92	20.11
CRAF_SSDD_full-length	CRAF_SSDD_full-length [82-95]	[R].VFLPNKQRTVVNVR.[N]	1xPhospho [T9]	CRAF_SSDD_full-length 1xPhospho [T90]	1	2	1749.95	1.3524e+06	2.82	27.11
CRAF_SSDD_full-length	CRAF_SSDD_full-length [614-637]	[K].VKEERPLFPQILSSIELLQHSLPK.[I]			20	1	2801.59	5.21852e+09	9.23	80.38
CRAF_SSDD_full-length	CRAF_SSDD_full-length [614-637]	[K].VKEERPLFPQILSSIELLQHSLPK.[I]	1xPhospho [S21]	CRAF_SSDD_full-length 1xPhospho [S634]	1	1	2881.56		6.3
CRAF_SSDD_full-length	CRAF_SSDD_full-length [614-640]	[K].VKEERPLFPQILSSIELLQHSLPKINR.[S]			8	2	3184.82	112730969	11.67	79.87
CRAF_SSDD_full-length	CRAF_SSDD_full-length [202-213]	[K].VPTMCVDWSNIR.[Q]			24	0	1420.67	9.46822e+07	3.64	63.61
CRAF_SSDD_full-length	CRAF_SSDD_full-length [202-213]	[K].VPTMCVDWSNIR.[Q]	1xOxidation [M4]		41	0	1436.67	2.02497e+07	2.98	49.24
CRAF_SSDD_full-length	CRAF_SSDD_full-length [202-213]	[K].VPTMCVDWSNIR.[Q]	1xCarbamidomethyl [C5]		26	0	1477.69	9.63709e+08	3.76	59.33
CRAF_SSDD_full-length	CRAF_SSDD_full-length [202-213]	[K].VPTMCVDWSNIR.[Q]	1xCarbamidomethyl [C5]; 1xOxidation [M4]		53	0	1493.69	1.10285e+08	3.91	44.07
CRAF_SSDD_full-length	CRAF_SSDD_full-length [110-122]	[K].VRGLQPECCAVFR.[L]			3	1	1477.74	612353	3.31	42.09
CRAF_SSDD_full-length	CRAF_SSDD_full-length [110-122]	[K].VRGLQPECCAVFR.[L]	1xCarbamidomethyl [C]		16	1	1534.76	4.68065e+07	4.03	36.53
CRAF_SSDD_full-length	CRAF_SSDD_full-length [110-122]	[K].VRGLQPECCAVFR.[L]	2xCarbamidomethyl [C8; C9]		12	1	1591.78	2.24375e+08	5.15	30.95
CRAF_SSDD_full-length	CRAF_SSDD_full-length [401-413]	[K].VVDPTPEQFQAFR.[N]			38	0	1533.77	1.75858e+09	3.55	51.47
CRAF_SSDD_full-length	CRAF_SSDD_full-length [401-420]	[K].VVDPTPEQFQAFRNEVAVLR.[K]			3	1	2315.21	6819241	3.8	71.44
CRAF_SSDD_full-length	CRAF_SSDD_full-length [401-421]	[K].VVDPTPEQFQAFRNEVAVLRK.[T]			1	2	2443.31	6840331	2.55	61.88
CRAF_SSDD_full-length	CRAF_SSDD_full-length [390-397]	[K].WHGDVAVK.[I]			1	0	911.473	255454	1.6	19.82
CRAF_SSDD_full-length	CRAF_SSDD_full-length [518-540]	[R].WSGSQQVEQPTGSVLWMAPEVIR.[M]			4	0	2585.28	883163008	5.94	80.41
CRAF_SSDD_full-length	CRAF_SSDD_full-length [518-540]	[R].WSGSQQVEQPTGSVLWMAPEVIR.[M]	1xOxidation [M17]		47	0	2601.28	8.81568e+07	5.23	74.43
CRAF_SSDD_full-length	CRAF_SSDD_full-length [254-276]	[R].YSTPHAFTFNTSSPSSEGSLSQR.[Q]			42	0	2488.14	1.89488e+09	8.26	41.66
CRAF_SSDD_full-length	CRAF_SSDD_full-length [254-276]	[R].YSTPHAFTFNTSSPSSEGSLSQR.[Q]	1xPhospho [S/T/Y]	CRAF_SSDD_full-length 1xPhospho [T/S]	18	0	2568.1	3.69912e+07	6.08	50.33
CRAF_SSDD_full-length	CRAF_SSDD_full-length [254-276]	[R].YSTPHAFTFNTSSPSSEGSLSQR.[Q]	2xPhospho [S/T]	CRAF_SSDD_full-length 2xPhospho [S269; S]	2	0	2648.07	1.52551e+06	3.73	61.02
CRAF_SSDD_full-length	CRAF_SSDD_full-length [254-278]	[R].YSTPHAFTFNTSSPSSEGSLSQRQR.[S]			3	1	2772.3	2.67208e+06	4.4	34.35
MEK1_SASA_full-length	MEK1_SASA_full-length [372-384]	[R].ADLKQLMVHAFIK.[R]			8	1	1513.86	1.55611e+08	5.52	56.41
MEK1_SASA_full-length	MEK1_SASA_full-length [372-384]	[R].ADLKQLMVHAFIK.[R]	1xOxidation [M7]		5	1	1529.85	6.62941e+06	5.26	38.26
MEK1_SASA_full-length	MEK1_SASA_full-length [372-385]	[R].ADLKQLMVHAFIKR.[S]			14	2	1669.96	2.68021e+08	5.29	46.83
MEK1_SASA_full-length	MEK1_SASA_full-length [372-385]	[R].ADLKQLMVHAFIKR.[S]	1xOxidation [M7]		16	2	1685.95	1.19212e+07	4.04	46.87
MEK1_SASA_full-length	MEK1_SASA_full-length [180-190]	[K].AGRIPEQILGK.[V]			17	1	1181.7	1.11812e+07	3.1	26.58
MEK1_SASA_full-length	MEK1_SASA_full-length [180-197]	[K].AGRIPEQILGKVSIAVIK.[G]			12	2	1892.17	3.53073e+07	6.64	57.47
MEK1_SASA_full-length	MEK1_SASA_full-length [363-371]	[K].CLIKNPAER.[A]	1xCarbamidomethyl [C1]		2	1	1100.59	432203	2.18	20.63
MEK1_SASA_full-length	MEK1_SASA_full-length [87-106]	[K].DDDFEKISELGAGNGGVVFK.[V]			4	1	2097.01	4.44553e+06	4.17	69.36
MEK1_SASA_full-length	MEK1_SASA_full-length [87-118]	[K].DDDFEKISELGAGNGGVVFKVSHKPSGLVMAR.[K]			3	2	3359.71	3.18768e+06	5.53	60.57
MEK1_SASA_full-length	MEK1_SASA_full-length [212-223]	[R].DVKPSNILVNSR.[G]			13	0	1341.75	2.53084e+07	3.15	28.46
MEK1_SASA_full-length	MEK1_SASA_full-length [212-227]	[R].DVKPSNILVNSRGEIK.[L]			3	1	1768.99	2.94e+06	4.78	29.56
MEK1_SASA_full-length	MEK1_SASA_full-length [292-313]	[K].ELELMFGCQVEGDAAETPPRPR.[T]			77	0	2445.15	3.46473e+07	5.91	81.22
MEK1_SASA_full-length	MEK1_SASA_full-length [292-313]	[K].ELELMFGCQVEGDAAETPPRPR.[T]	1xOxidation [M5]		1	0	2461.15	402854	2.35	66.55
MEK1_SASA_full-length	MEK1_SASA_full-length [292-313]	[K].ELELMFGCQVEGDAAETPPRPR.[T]	1xCarbamidomethyl [C8]		169	0	2502.18	4.66232e+08	7.27	60.31
MEK1_SASA_full-length	MEK1_SASA_full-length [292-313]	[K].ELELMFGCQVEGDAAETPPRPR.[T]	1xCarbamidomethyl [C8]; 1xOxidation [M5]		88	0	2518.17	7.71792e+07	6.49	53.35
MEK1_SASA_full-length	MEK1_SASA_full-length [292-313]	[K].ELELMFGCQVEGDAAETPPRPR.[T]	1xPhospho [T17]; 1xOxidation [M5]	MEK1_SASA_full-length 1xPhospho [T308]	1	0	2541.11	1.57336e+06	2.2	60.39
MEK1_SASA_full-length	MEK1_SASA_full-length [292-313]	[K].ELELMFGCQVEGDAAETPPRPR.[T]	1xCarbamidomethyl [C8]; 1xPhospho [T17]	MEK1_SASA_full-length 1xPhospho [T308]	5	0	2582.14	1.30875e+06	3	70.01
MEK1_SASA_full-length	MEK1_SASA_full-length [136-178]	[R].ELQVLHECNSPYIVGFYGAFYSDGEISICMEHMDGGSLDQVLK.[K]	2xCarbamidomethyl [C8; C29]		2	0	4908.23		5.71
MEK1_SASA_full-length	MEK1_SASA_full-length [224-249]	[R].GEIKLCDFGVSGQLIDAMANAFVGTR.[S]	1xCarbamidomethyl [C6]		2	1	2769.37	6623023	6.01	82.54
MEK1_SASA_full-length	MEK1_SASA_full-length [224-249]	[R].GEIKLCDFGVSGQLIDAMANAFVGTR.[S]	1xCarbamidomethyl [C6]; 1xOxidation [M18]		2	1	2785.36	4.44722e+06	4.92	79.53
MEK1_SASA_full-length	MEK1_SASA_full-length [26-57]	[K].KKPTPIQLNPAPDGSAVNGTSSAETNLEALQK.[K]			80	1	3276.71	1.59825e+09	11.18	44.78
MEK1_SASA_full-length	MEK1_SASA_full-length [26-57]	[K].KKPTPIQLNPAPDGSAVNGTSSAETNLEALQK.[K]	1xPhospho [S/T]	MEK1_SASA_full-length 1xPhospho [T/S]	10	1	3356.67	3.38211e+07	7.76	50.94
MEK1_SASA_full-length	MEK1_SASA_full-length [26-58]	[K].KKPTPIQLNPAPDGSAVNGTSSAETNLEALQKK.[L]			20	2	3404.8	1.09632e+09	9.15	39.39
MEK1_SASA_full-length	MEK1_SASA_full-length [26-58]	[K].KKPTPIQLNPAPDGSAVNGTSSAETNLEALQKK.[L]	1xPhospho [S/T]	MEK1_SASA_full-length 1xPhospho [T/S]	5	2	3484.77	1.11039e+07	8.39	43.88
MEK1_SASA_full-length	MEK1_SASA_full-length [58-69]	[K].KLEELELDEQQR.[K]			30	1	1529.78	2.03705e+08	4.67	27.82
MEK1_SASA_full-length	MEK1_SASA_full-length [119-130]	[R].KLIHLEIKPAIR.[N]			57	1	1430.92	7.69751e+08	4.67	29.49
MEK1_SASA_full-length	MEK1_SASA_full-length [119-135]	[R].KLIHLEIKPAIRNQIIR.[E]			14	2	2055.29	1.11547e+08	4.74	37.36
MEK1_SASA_full-length	MEK1_SASA_full-length [27-57]	[K].KPTPIQLNPAPDGSAVNGTSSAETNLEALQK.[K]			4	0	3148.61	1.61863e+07	7.81	52.87
MEK1_SASA_full-length	MEK1_SASA_full-length [70-79]	[R].KRLEAFLTQK.[Q]			5	2	1233.73	4.23646e+06	2.27	22.88
MEK1_SASA_full-length	MEK1_SASA_full-length [228-249]	[K].LCDFGVSGQLIDAMANAFVGTR.[S]	1xCarbamidomethyl [C2]		11	0	2342.13	1.03887e+08	5.74	82.55
MEK1_SASA_full-length	MEK1_SASA_full-length [228-249]	[K].LCDFGVSGQLIDAMANAFVGTR.[S]	1xCarbamidomethyl [C2]; 1xOxidation [M14]		7	0	2358.12	3.8417e+07	4.5	79.99
MEK1_SASA_full-length	MEK1_SASA_full-length [72-79]	[R].LEAFLTQK.[Q]			26	0	949.535	1.98292e+07	2.69	33.43
MEK1_SASA_full-length	MEK1_SASA_full-length [72-86]	[R].LEAFLTQKQKVGELK.[D]			1	2	1732	374385	3.15	29.19
MEK1_SASA_full-length	MEK1_SASA_full-length [59-69]	[K].LEELELDEQQR.[K]			45	0	1401.69	1.65482e+09	3.52	35.55
MEK1_SASA_full-length	MEK1_SASA_full-length [59-70]	[K].LEELELDEQQRK.[R]			4	1	1529.78	2.31373e+06	3.78	25.47
MEK1_SASA_full-length	MEK1_SASA_full-length [120-130]	[K].LIHLEIKPAIR.[N]			37	0	1302.83	3.05399e+08	3.82	35.8
MEK1_SASA_full-length	MEK1_SASA_full-length [120-135]	[K].LIHLEIKPAIRNQIIR.[E]			5	1	1927.2	1.63949e+07	4.16	43.17
MEK1_SASA_full-length	MEK1_SASA_full-length [183-190]	[R].IPEQILGK.[V]			13	0	897.54	3.66401e+06	2.34	33.93
MEK1_SASA_full-length	MEK1_SASA_full-length [183-197]	[R].IPEQILGKVSIAVIK.[G]			5	1	1608.01	4.6848e+06	4.38	61.04
MEK1_SASA_full-length	MEK1_SASA_full-length [183-203]	[R].IPEQILGKVSIAVIKGLTYLR.[E]			1	2	2311.41	1.85467e+06	6.5	81
MEK1_SASA_full-length	MEK1_SASA_full-length [347-362]	[K].LPSGVFSLEFQDFVNK.[C]			5	0	1826.93	58723496	6.1	81.45
MEK1_SASA_full-length	MEK1_SASA_full-length [257-282]	[R].LQGTHYSVQSDIWSMGLSLVEMAVGR.[Y]			7	0	2864.41	1.26288e+07	7.14	82.55
MEK1_SASA_full-length	MEK1_SASA_full-length [257-291]	[R].LQGTHYSVQSDIWSMGLSLVEMAVGRYPIPPPDAK.[E]			8	1	3842.92	6.8017e+07	7.92	82.55
MEK1_SASA_full-length	MEK1_SASA_full-length [257-291]	[R].LQGTHYSVQSDIWSMGLSLVEMAVGRYPIPPPDAK.[E]	1xOxidation [M15]		4	1	3858.92	2.56609e+07	9.16	82.42
MEK1_SASA_full-length	MEK1_SASA_full-length [93-106]	[K].ISELGAGNGGVVFK.[V]			99	0	1347.73	2.41804e+09	4.55	42.47
MEK1_SASA_full-length	MEK1_SASA_full-length [93-118]	[K].ISELGAGNGGVVFKVSHKPSGLVMAR.[K]			12	1	2610.42	8.68615e+07	8.33	42.25
MEK1_SASA_full-length	MEK1_SASA_full-length [93-118]	[K].ISELGAGNGGVVFKVSHKPSGLVMAR.[K]	1xOxidation [M24]		5	1	2626.41	7.40559e+06	5.54	37.02
MEK1_SASA_full-length	MEK1_SASA_full-length [1-25]	[-].MGSSHHHHHHSAVDENLYFQGGMPK.[K]	1xMet-loss+Acetyl [N-Term]	MEK1_SASA_full-length 1xMet-loss+Acetyl [N-Term]	20	0	2751.22	2.84799e+07	8.97	26.25
MEK1_SASA_full-length	MEK1_SASA_full-length [1-25]	[-].MGSSHHHHHHSAVDENLYFQGGMPK.[K]	1xOxidation [M23]; 1xMet-loss+Acetyl [N-Term]	MEK1_SASA_full-length 1xMet-loss+Acetyl [N-Term]	4	0	2767.22	2.38644e+06	4.83	25.54
MEK1_SASA_full-length	MEK1_SASA_full-length [1-25]	[-].MGSSHHHHHHSAVDENLYFQGGMPK.[K]	1xPhospho [S11]; 1xMet-loss+Acetyl [N-Term]	MEK1_SASA_full-length 1xPhospho [S11]; 1xMet-loss+Acetyl [N-Term]	1	0	2831.19	417755	4.88	26.01
MEK1_SASA_full-length	MEK1_SASA_full-length [1-25]	[-].MGSSHHHHHHSAVDENLYFQGGMPK.[K]	1xAcetyl [N-Term]	MEK1_SASA_full-length 1xAcetyl [N-Term]	32	0	2882.26	3.32765e+07	6.92	30.47
MEK1_SASA_full-length	MEK1_SASA_full-length [1-25]	[-].MGSSHHHHHHSAVDENLYFQGGMPK.[K]	1xAcetyl [N-Term]; 1xOxidation [M23]	MEK1_SASA_full-length 1xAcetyl [N-Term]	3	0	2898.26	2.71625e+06	4.6	27.56
MEK1_SASA_full-length	MEK1_SASA_full-length [376-384]	[K].QLMVHAFIK.[R]			5	0	1086.61	3.63675e+07	2.95	35.02
MEK1_SASA_full-length	MEK1_SASA_full-length [376-384]	[K].QLMVHAFIK.[R]	1xOxidation [M3]		16	0	1102.61	1.04018e+07	3.03	30.02
MEK1_SASA_full-length	MEK1_SASA_full-length [376-385]	[K].QLMVHAFIKR.[S]			4	1	1242.71	4.25176e+06	2.78	26.36
MEK1_SASA_full-length	MEK1_SASA_full-length [376-385]	[K].QLMVHAFIKR.[S]	1xOxidation [M3]		1	1	1258.71	406887	1.48	22.78
MEK1_SASA_full-length	MEK1_SASA_full-length [71-79]	[K].RLEAFLTQK.[Q]			8	1	1105.64	2.50455e+06	2.33	27.86
MEK1_SASA_full-length	MEK1_SASA_full-length [385-415]	[K].RSDAEEVDFAGWLCSTIGLNQPSTPTHAAGV.[-]			2	1	3229.52		4.91
MEK1_SASA_full-length	MEK1_SASA_full-length [385-415]	[K].RSDAEEVDFAGWLCSTIGLNQPSTPTHAAGV.[-]	1xCarbamidomethyl [C14]		4	1	3286.54	5.82423e+07	7.04	81.22
MEK1_SASA_full-length	MEK1_SASA_full-length [385-415]	[K].RSDAEEVDFAGWLCSTIGLNQPSTPTHAAGV.[-]	1xCarbamidomethyl [C14]; 1xPhospho [S/T]	MEK1_SASA_full-length 1xPhospho [T/S]	2	1	3366.51	2.3708e+06	3.5	82.55
MEK1_SASA_full-length	MEK1_SASA_full-length [82-92]	[K].VGELKDDDFEK.[I]			5	1	1294.62	1.31224e+06	2.08	25.08
MEK1_SASA_full-length	MEK1_SASA_full-length [82-106]	[K].VGELKDDDFEKISELGAGNGGVVFK.[V]			8	2	2623.32	33441119	6.58	64.23
MEK1_SASA_full-length	MEK1_SASA_full-length [107-118]	[K].VSHKPSGLVMAR.[K]			1	0	1281.71	597185	2.94	19.2
MEK1_SASA_full-length	MEK1_SASA_full-length [191-203]	[K].VSIAVIKGLTYLR.[E]			10	1	1432.89	57247576	4.13	61.09
MEK1_SASA_full-length	MEK1_SASA_full-length [191-205]	[K].VSIAVIKGLTYLREK.[H]			4	2	1690.03	2.19506e+06	4.95	51.25
MEK1_SASA_full-length	MEK1_SASA_full-length [283-291]	[R].YPIPPPDAK.[E]			7	0	997.535	1.28798e+06	1.84	26.98
