# Supplementary material for: Cryo-EM structures of CRAF/MEK1/14-3-3 complexes in autoinhibited and open-monomer states reveal features of RAF regulation
Source: Nat Commun. 2025 Sep 1;16:8150. doi: 10.1038/s41467-025-63227-2 (PMC12402067; doi:10.1038/s41467-025-63227-2)
Supplement: Supplementary file 4 — Source Data [file 41467_2025_63227_MOESM4_ESM.zip › Source-data-files/MS_rawdata/158_analysis_CRAFSSYY-src_pak1.xlsx]

## Sheet: Proteins
Accession	Number of Peptides	Number of Unique Peptides	Number of Razor Peptides	Number of PSMs	Modifications	Coverage in Percent	Number of AAs	MW in kDa	Score Sequest HT Sequest HT
CRAF_SSYY_full-length	91	91	0	1771	Phospho [S34; T90; S249; Y254; S255; T256; T261; T264; S265; S266; S268; S269; S272; S274; S279; T280; S281; T282; T290; S307; S309; S311; S313; S316; S317; S318; S323; T325; S328; S379; Y386; S519; S521; S641; S643; S646; T653; T660; T662; T663; S664; S675]; Met-loss+Acetyl [N-Term]	89	681	76.8	7577.06
MEK1_SASA_full-length	34	34	0	435	Phospho [T29; S46; S47]	59	415	45.8	1958.29

## Sheet: Peptides
Master Protein Accessions	Positions in Master Proteins	Annotated Sequence	Modifications	Modifications in Master Proteins	Number of PSMs	Number of Missed Cleavages	Theo MHplus in Da	Abundance F1 Sample	XCorr by Search Engine Sequest HT	Top Apex RT in min	Notes
CRAF_SSYY_full-length	CRAF_SSYY_full-length [1-31]	[-].MGSSHHHHHHSAVDENLYFQGGMEHIQGAWK.[T]	1xMet-loss+Acetyl [N-Term]	CRAF_SSYY_full-length 1xMet-loss+Acetyl [N-Term]	58	0	3475.55	2.37442e+08	9.52	48.29
CRAF_SSYY_full-length	CRAF_SSYY_full-length [1-31]	[-].MGSSHHHHHHSAVDENLYFQGGMEHIQGAWK.[T]	1xOxidation [M23]; 1xMet-loss+Acetyl [N-Term]	CRAF_SSYY_full-length 1xMet-loss+Acetyl [N-Term]	35	0	3491.55	7.52776e+07	8.56	47.58
CRAF_SSYY_full-length	CRAF_SSYY_full-length [107-122]	[K].ALKVRGLQPECCAVFR.[L]	2xCarbamidomethyl [C11; C12]		3	2	1904	2.69147e+07	5.12	43.37
CRAF_SSYY_full-length	CRAF_SSYY_full-length [132-165]	[K].ARLDWNTDAASLIGEELQVDFLDHVPLTTHNFAR.[K]			3	1	3864.93	1.1568e+07	7.86	83.13
CRAF_SSYY_full-length	CRAF_SSYY_full-length [132-166]	[K].ARLDWNTDAASLIGEELQVDFLDHVPLTTHNFARK.[T]			5	2	3993.03	26824180	11.38	82.96
CRAF_SSYY_full-length	CRAF_SSYY_full-length [41-62]	[K].DAVFDGSSCISPTIVQQFGYQR.[R]	1xCarbamidomethyl [C9]		4	0	2475.16	575687104	6.13	83
CRAF_SSYY_full-length	CRAF_SSYY_full-length [41-63]	[K].DAVFDGSSCISPTIVQQFGYQRR.[A]			4	1	2574.24	40163322	4.86	81.4
CRAF_SSYY_full-length	CRAF_SSYY_full-length [41-63]	[K].DAVFDGSSCISPTIVQQFGYQRR.[A]	1xCarbamidomethyl [C9]		6	1	2631.26	684797448	5.34	80.5
CRAF_SSYY_full-length	CRAF_SSYY_full-length [437-453]	[K].DNLAIVTQWCEGSSLYK.[H]	1xCarbamidomethyl [C10]		2	0	1983.95	67174184	4.29	82.26
CRAF_SSYY_full-length	CRAF_SSYY_full-length [437-461]	[K].DNLAIVTQWCEGSSLYKHLHVQETK.[F]	1xCarbamidomethyl [C10]		15	1	2956.46	155745054	7.72	74.2
CRAF_SSYY_full-length	CRAF_SSYY_full-length [616-637]	[K].EERPLFPQILSSIELLQHSLPK.[I]			5	0	2574.43	84948252	7.38	83.15
CRAF_SSYY_full-length	CRAF_SSYY_full-length [616-640]	[K].EERPLFPQILSSIELLQHSLPKINR.[S]			4	1	2957.66	1.13414e+07	8.5	83.15
CRAF_SSYY_full-length	CRAF_SSYY_full-length [194-213]	[K].FHEHCSTKVPTMCVDWSNIR.[Q]	2xCarbamidomethyl [C5; C13]		18	1	2504.13	2.10981e+08	6.76	48.87
CRAF_SSYY_full-length	CRAF_SSYY_full-length [194-213]	[K].FHEHCSTKVPTMCVDWSNIR.[Q]	2xCarbamidomethyl [C5; C13]; 1xOxidation [M12]		22	1	2520.12	6.94966e+07	6.74	38.34
CRAF_SSYY_full-length	CRAF_SSYY_full-length [180-186]	[K].FLLNGFR.[C]			67	0	866.488	1.12567e+09	2.18	62.31
CRAF_SSYY_full-length	CRAF_SSYY_full-length [180-193]	[K].FLLNGFRCQTCGYK.[F]	2xCarbamidomethyl [C8; C11]		2	1	1763.84	4106184	2.94	52.55
CRAF_SSYY_full-length	CRAF_SSYY_full-length [462-472]	[K].FQMFQLIDIAR.[Q]			2	0	1381.73	9402833	3.24	83.15
CRAF_SSYY_full-length	CRAF_SSYY_full-length [462-472]	[K].FQMFQLIDIAR.[Q]	1xOxidation [M3]		4	0	1397.72	66956576	3.59	81.17
CRAF_SSYY_full-length	CRAF_SSYY_full-length [454-472]	[K].HLHVQETKFQMFQLIDIAR.[Q]			2	1	2354.24	3.33275e+06	6.23	78.51
CRAF_SSYY_full-length	CRAF_SSYY_full-length [506-515]	[K].IGDFGLATVK.[S]			30	0	1020.57	1.61954e+09	3.96	54.87
CRAF_SSYY_full-length	CRAF_SSYY_full-length [506-517]	[K].IGDFGLATVKSR.[W]			5	1	1263.71	2.53686e+07	3.94	41.73
CRAF_SSYY_full-length	CRAF_SSYY_full-length [398-413]	[K].ILKVVDPTPEQFQAFR.[N]			20	1	1888.03	1.42029e+08	4.64	68.59
CRAF_SSYY_full-length	CRAF_SSYY_full-length [398-420]	[K].ILKVVDPTPEQFQAFRNEVAVLR.[K]			1	2	2669.48	6995368	4.95	80.24
CRAF_SSYY_full-length	CRAF_SSYY_full-length [638-666]	[K].INRSASEPSLHRAAHTEDINACTLTTSPR.[L]	1xCarbamidomethyl [C22]; 1xPhospho [S9]	CRAF_SSYY_full-length 1xPhospho [S646]	4	2	3285.54	5.73457e+06	8.03	34.58
CRAF_SSYY_full-length	CRAF_SSYY_full-length [613-637]	[K].KVKEERPLFPQILSSIELLQHSLPK.[I]			8	2	2929.69	1019281890	10.69	81.66
CRAF_SSYY_full-length	CRAF_SSYY_full-length [171-178]	[K].LAFCDICR.[K]	1xCarbamidomethyl [C]		21	0	997.459	6.39419e+07	2.55	57.77
CRAF_SSYY_full-length	CRAF_SSYY_full-length [171-178]	[K].LAFCDICR.[K]	2xCarbamidomethyl [C4; C7]		17	0	1054.48	7.00492e+08	2.47	47.23
CRAF_SSYY_full-length	CRAF_SSYY_full-length [171-186]	[K].LAFCDICRKFLLNGFR.[C]	2xCarbamidomethyl [C4; C7]		2	2	2030.05	8058712	4.32	80.49
CRAF_SSYY_full-length	CRAF_SSYY_full-length [485-505]	[K].NIIHRDMKSNNIFLHEGLTVK.[I]			4	2	2479.32	45718624	8.37	47.59
CRAF_SSYY_full-length	CRAF_SSYY_full-length [485-505]	[K].NIIHRDMKSNNIFLHEGLTVK.[I]	1xOxidation [M7]		2	2	2495.32	6.6052e+06	6.72	42.05
CRAF_SSYY_full-length	CRAF_SSYY_full-length [493-505]	[K].SNNIFLHEGLTVK.[I]			69	0	1471.79	1.8205e+09	4.55	47.66
CRAF_SSYY_full-length	CRAF_SSYY_full-length [493-515]	[K].SNNIFLHEGLTVKIGDFGLATVK.[S]			4	1	2473.34	44615204	8.94	80.6
CRAF_SSYY_full-length	CRAF_SSYY_full-length [493-517]	[K].SNNIFLHEGLTVKIGDFGLATVKSR.[W]			2	2	2716.48	10071127	7.91	78.69
CRAF_SSYY_full-length	CRAF_SSYY_full-length [516-540]	[K].SRWSGSQQVEQPTGSVLWMAPEVIR.[M]			3	1	2828.41	408688384	8.79	80.42
CRAF_SSYY_full-length	CRAF_SSYY_full-length [516-540]	[K].SRWSGSQQVEQPTGSVLWMAPEVIR.[M]	1xOxidation [M19]		16	1	2844.41	9.31587e+07	7.75	74.76
CRAF_SSYY_full-length	CRAF_SSYY_full-length [516-540]	[K].SRWSGSQQVEQPTGSVLWMAPEVIR.[M]	1xPhospho [S4]	CRAF_SSYY_full-length 1xPhospho [S519]	2	1	2908.38	32647580	7.08	82.72
CRAF_SSYY_full-length	CRAF_SSYY_full-length [516-540]	[K].SRWSGSQQVEQPTGSVLWMAPEVIR.[M]	1xPhospho [S]; 1xOxidation [M19]	CRAF_SSYY_full-length 1xPhospho [S]	3	1	2924.38	11066211	5.66	80.99
CRAF_SSYY_full-length	CRAF_SSYY_full-length [167-178]	[K].TFLKLAFCDICR.[K]	1xCarbamidomethyl [C8]		1	1	1486.75		2.24
CRAF_SSYY_full-length	CRAF_SSYY_full-length [167-178]	[K].TFLKLAFCDICR.[K]	2xCarbamidomethyl [C8; C11]		9	1	1543.78	1.26941e+07	3.84	74.16
CRAF_SSYY_full-length	CRAF_SSYY_full-length [167-179]	[K].TFLKLAFCDICRK.[F]	1xCarbamidomethyl [C8]		1	2	1614.85	1.24755e+06	3.36	66.81
CRAF_SSYY_full-length	CRAF_SSYY_full-length [167-179]	[K].TFLKLAFCDICRK.[F]	2xCarbamidomethyl [C8; C11]		12	2	1671.87	2.11927e+07	5.38	60.94
CRAF_SSYY_full-length	CRAF_SSYY_full-length [32-40]	[K].TISNGFGFK.[D]			8	0	970.499	1.05975e+07	2.38	41.6
CRAF_SSYY_full-length	CRAF_SSYY_full-length [32-40]	[K].TISNGFGFK.[D]	1xPhospho [S3]	CRAF_SSYY_full-length 1xPhospho [S34]	1	0	1050.47	888738	2.25	60.66
CRAF_SSYY_full-length	CRAF_SSYY_full-length [32-62]	[K].TISNGFGFKDAVFDGSSCISPTIVQQFGYQR.[R]	1xCarbamidomethyl [C18]		4	1	3426.64	196989192	7.18	82.45
CRAF_SSYY_full-length	CRAF_SSYY_full-length [32-63]	[K].TISNGFGFKDAVFDGSSCISPTIVQQFGYQRR.[A]	1xCarbamidomethyl [C18]		4	2	3582.74	475617272	8.11	80.98
CRAF_SSYY_full-length	CRAF_SSYY_full-length [422-436]	[K].TRHVNILLFMGYMTK.[D]			5	1	1823.97	73066095	6.34	79.58
CRAF_SSYY_full-length	CRAF_SSYY_full-length [422-436]	[K].TRHVNILLFMGYMTK.[D]	1xOxidation [M]		14	1	1839.96	7.42704e+06	4.56	67.58
CRAF_SSYY_full-length	CRAF_SSYY_full-length [422-436]	[K].TRHVNILLFMGYMTK.[D]	2xOxidation [M10; M13]		1	1	1855.96	592528	3.87	52.64
CRAF_SSYY_full-length	CRAF_SSYY_full-length [614-637]	[K].VKEERPLFPQILSSIELLQHSLPK.[I]			7	1	2801.59	4665617856	9.96	82.8
CRAF_SSYY_full-length	CRAF_SSYY_full-length [614-640]	[K].VKEERPLFPQILSSIELLQHSLPKINR.[S]			8	2	3184.82	924091192	12.3	82.36
CRAF_SSYY_full-length	CRAF_SSYY_full-length [202-213]	[K].VPTMCVDWSNIR.[Q]			2	0	1420.67	4.15353e+06	3.47	75.3
CRAF_SSYY_full-length	CRAF_SSYY_full-length [202-213]	[K].VPTMCVDWSNIR.[Q]	1xOxidation [M4]		5	0	1436.67	1.37134e+06	2.3	59.11
CRAF_SSYY_full-length	CRAF_SSYY_full-length [202-213]	[K].VPTMCVDWSNIR.[Q]	1xCarbamidomethyl [C5]		6	0	1477.69	441886240	3.65	70.62
CRAF_SSYY_full-length	CRAF_SSYY_full-length [202-213]	[K].VPTMCVDWSNIR.[Q]	1xCarbamidomethyl [C5]; 1xOxidation [M4]		61	0	1493.69	1.29302e+08	3.76	53.22
CRAF_SSYY_full-length	CRAF_SSYY_full-length [110-122]	[K].VRGLQPECCAVFR.[L]	1xCarbamidomethyl [C]		8	1	1534.76	9.56871e+06	4.04	44.99
CRAF_SSYY_full-length	CRAF_SSYY_full-length [110-122]	[K].VRGLQPECCAVFR.[L]	2xCarbamidomethyl [C8; C9]		27	1	1591.78	6.02934e+08	4.8	38.55
CRAF_SSYY_full-length	CRAF_SSYY_full-length [110-128]	[K].VRGLQPECCAVFRLLHEHK.[G]	2xCarbamidomethyl [C8; C9]		1	2	2349.21	3.18111e+06	5.51	52.26
CRAF_SSYY_full-length	CRAF_SSYY_full-length [401-413]	[K].VVDPTPEQFQAFR.[N]			23	0	1533.77	8.04452e+08	3.32	61.96
CRAF_SSYY_full-length	CRAF_SSYY_full-length [401-420]	[K].VVDPTPEQFQAFRNEVAVLR.[K]			2	1	2315.21	16967168	3.89	80.34
CRAF_SSYY_full-length	CRAF_SSYY_full-length [390-397]	[K].WHGDVAVK.[I]			2	0	911.473	45239.7	1.98	20.53
CRAF_SSYY_full-length	CRAF_SSYY_full-length [390-400]	[K].WHGDVAVKILK.[V]			2	1	1265.74	360656	2.53	37.57
CRAF_SSYY_full-length	CRAF_SSYY_full-length [650-666]	[R].AAHTEDINACTLTTSPR.[L]			9	0	1800.85	1.68292e+07	6.02	33.96
CRAF_SSYY_full-length	CRAF_SSYY_full-length [650-666]	[R].AAHTEDINACTLTTSPR.[L]	1xCarbamidomethyl [C10]		10	0	1857.88	318651219	6.32	31.07
CRAF_SSYY_full-length	CRAF_SSYY_full-length [650-666]	[R].AAHTEDINACTLTTSPR.[L]	1xPhospho [S/T]	CRAF_SSYY_full-length 1xPhospho [S/T]	8	0	1880.82	9.27969e+06	6.21	40.28
CRAF_SSYY_full-length	CRAF_SSYY_full-length [650-666]	[R].AAHTEDINACTLTTSPR.[L]	1xCarbamidomethyl [C10]; 1xPhospho [S/T]	CRAF_SSYY_full-length 1xPhospho [S/T]	32	0	1937.84	8.30126e+08	6.81	35.67
CRAF_SSYY_full-length	CRAF_SSYY_full-length [650-681]	[R].AAHTEDINACTLTTSPRLPVFVPAWSHPQFEK.[-]	1xCarbamidomethyl [C10]		6	1	3620.8	1441020520	8.85	79.27
CRAF_SSYY_full-length	CRAF_SSYY_full-length [650-681]	[R].AAHTEDINACTLTTSPRLPVFVPAWSHPQFEK.[-]	1xPhospho [S15]	CRAF_SSYY_full-length 1xPhospho [S664]	2	1	3643.74	8.0263e+06	6.3	81.01
CRAF_SSYY_full-length	CRAF_SSYY_full-length [650-681]	[R].AAHTEDINACTLTTSPRLPVFVPAWSHPQFEK.[-]	1xCarbamidomethyl [C10]; 1xPhospho [S15]	CRAF_SSYY_full-length 1xPhospho [S664]	6	1	3700.76	902302104	9.3	80.59
CRAF_SSYY_full-length	CRAF_SSYY_full-length [650-681]	[R].AAHTEDINACTLTTSPRLPVFVPAWSHPQFEK.[-]	1xCarbamidomethyl [C10]; 2xPhospho [T13; T14]	CRAF_SSYY_full-length 2xPhospho [T662; T663]	1	1	3780.73	16539311	6.47	81.76
CRAF_SSYY_full-length	CRAF_SSYY_full-length [490-505]	[R].DMKSNNIFLHEGLTVK.[I]			5	1	1845.95	2.7022e+07	3.8	52.14
CRAF_SSYY_full-length	CRAF_SSYY_full-length [490-505]	[R].DMKSNNIFLHEGLTVK.[I]	1xOxidation [M2]		9	1	1861.95	2.3826e+07	5.69	45.28
CRAF_SSYY_full-length	CRAF_SSYY_full-length [577-585]	[R].DQIIFMVGR.[G]			12	0	1078.57	2.45073e+08	2.24	74.23
CRAF_SSYY_full-length	CRAF_SSYY_full-length [577-585]	[R].DQIIFMVGR.[G]	1xOxidation [M6]		51	0	1094.57	155769146	2.6	60.72
CRAF_SSYY_full-length	CRAF_SSYY_full-length [577-594]	[R].DQIIFMVGRGYASPDLSK.[L]			3	1	1997.02	8.44324e+06	4.59	77.77
CRAF_SSYY_full-length	CRAF_SSYY_full-length [577-594]	[R].DQIIFMVGRGYASPDLSK.[L]	1xOxidation [M6]		1	1	2013.01	1.44079e+06	2.62	68.86
CRAF_SSYY_full-length	CRAF_SSYY_full-length [359-376]	[R].DSSYYWEIEASEVMLSTR.[I]	1xOxidation [M14]		2	0	2181.96		3.23
CRAF_SSYY_full-length	CRAF_SSYY_full-length [241-276]	[R].ESVSRMPVSSQHRYSTPHAFTFNTSSPSSEGSLSQR.[Q]			10	2	3968.86	147221817	10.75	44.51
CRAF_SSYY_full-length	CRAF_SSYY_full-length [241-276]	[R].ESVSRMPVSSQHRYSTPHAFTFNTSSPSSEGSLSQR.[Q]	1xOxidation [M6]		11	2	3984.85	2.68542e+07	9.37	38.53
CRAF_SSYY_full-length	CRAF_SSYY_full-length [241-276]	[R].ESVSRMPVSSQHRYSTPHAFTFNTSSPSSEGSLSQR.[Q]	1xPhospho [S/T]	CRAF_SSYY_full-length 1xPhospho [S]	2	2	4048.82	3551148	7.86	47.6
CRAF_SSYY_full-length	CRAF_SSYY_full-length [112-122]	[R].GLQPECCAVFR.[L]	2xCarbamidomethyl [C6; C7]		21	0	1336.61	1.5642e+09	2.51	44.4
CRAF_SSYY_full-length	CRAF_SSYY_full-length [112-128]	[R].GLQPECCAVFRLLHEHK.[G]	2xCarbamidomethyl [C6; C7]		2	1	2094.04	2.40267e+06	4.03	54.74
CRAF_SSYY_full-length	CRAF_SSYY_full-length [112-130]	[R].GLQPECCAVFRLLHEHKGK.[K]	2xCarbamidomethyl [C6; C7]		5	2	2279.15	2.12605e+07	5.83	46.84
CRAF_SSYY_full-length	CRAF_SSYY_full-length [356-376]	[R].GQRDSSYYWEIEASEVMLSTR.[I]			4	1	2507.15	20668806	5.67	81.67
CRAF_SSYY_full-length	CRAF_SSYY_full-length [356-376]	[R].GQRDSSYYWEIEASEVMLSTR.[I]	1xOxidation [M17]		1	1	2523.15	1.12083e+06	3.52	75.61
CRAF_SSYY_full-length	CRAF_SSYY_full-length [586-594]	[R].GYASPDLSK.[L]			1	0	937.463	315431	1.7	23.71
CRAF_SSYY_full-length	CRAF_SSYY_full-length [586-597]	[R].GYASPDLSKLYK.[N]			10	1	1341.7	229873608	3.12	46.28
CRAF_SSYY_full-length	CRAF_SSYY_full-length [586-601]	[R].GYASPDLSKLYKNCPK.[A]	1xCarbamidomethyl [C14]		9	2	1840.93	226209824	5.44	40.07
CRAF_SSYY_full-length	CRAF_SSYY_full-length [424-436]	[R].HVNILLFMGYMTK.[D]			4	0	1566.82	57473434	5.48	82.43
CRAF_SSYY_full-length	CRAF_SSYY_full-length [424-436]	[R].HVNILLFMGYMTK.[D]	1xOxidation [M]		9	0	1582.81	3.79102e+06	3.75	80.72
CRAF_SSYY_full-length	CRAF_SSYY_full-length [424-436]	[R].HVNILLFMGYMTK.[D]	2xOxidation [M8; M11]		1	0	1598.81	1.07214e+06	2.83	64.17
CRAF_SSYY_full-length	CRAF_SSYY_full-length [377-387]	[R].IGSGSFGTVYK.[G]	1xPhospho [S3]	CRAF_SSYY_full-length 1xPhospho [S379]	2	0	1195.54		2.64
CRAF_SSYY_full-length	CRAF_SSYY_full-length [377-389]	[R].IGSGSFGTVYKGK.[W]	1xPhospho [S3]	CRAF_SSYY_full-length 1xPhospho [S379]	2	1	1380.66	995808	3.31	39.64
CRAF_SSYY_full-length	CRAF_SSYY_full-length [377-397]	[R].IGSGSFGTVYKGKWHGDVAVK.[I]			16	2	2193.15	2.3101e+08	7.93	39.15
CRAF_SSYY_full-length	CRAF_SSYY_full-length [377-397]	[R].IGSGSFGTVYKGKWHGDVAVK.[I]	1xPhospho [Y10]	CRAF_SSYY_full-length 1xPhospho [Y386]	1	2	2273.11		5.16
CRAF_SSYY_full-length	CRAF_SSYY_full-length [179-186]	[R].KFLLNGFR.[C]			2	1	994.583	4.37821e+06	3.11	45.81
CRAF_SSYY_full-length	CRAF_SSYY_full-length [166-178]	[R].KTFLKLAFCDICR.[K]	1xCarbamidomethyl [C]		2	2	1614.85	1.6038e+06	3.4	66.81
CRAF_SSYY_full-length	CRAF_SSYY_full-length [166-178]	[R].KTFLKLAFCDICR.[K]	2xCarbamidomethyl [C9; C12]		7	2	1671.87	64821815	4.56	59.03
CRAF_SSYY_full-length	CRAF_SSYY_full-length [421-436]	[R].KTRHVNILLFMGYMTK.[D]			4	2	1952.06	17392528	7.37	73.58
CRAF_SSYY_full-length	CRAF_SSYY_full-length [134-165]	[R].LDWNTDAASLIGEELQVDFLDHVPLTTHNFAR.[K]			3	0	3637.79	2.94317e+07	6.4	83.15
CRAF_SSYY_full-length	CRAF_SSYY_full-length [667-681]	[R].LPVFVPAWSHPQFEK.[-]			31	0	1781.94	1860705738	4.01	77.12
CRAF_SSYY_full-length	CRAF_SSYY_full-length [667-681]	[R].LPVFVPAWSHPQFEK.[-]	1xPhospho [S9]	CRAF_SSYY_full-length 1xPhospho [S675]	1	0	1861.9		3.24
CRAF_SSYY_full-length	CRAF_SSYY_full-length [606-612]	[R].LVAECVK.[K]	1xCarbamidomethyl [C5]		2	0	818.444	99677.2	1.56	20.95
CRAF_SSYY_full-length	CRAF_SSYY_full-length [298-304]	[R].MIEDAIR.[S]	1xOxidation [M1]		6	0	863.429	860164	1.83	25.75
CRAF_SSYY_full-length	CRAF_SSYY_full-length [298-331]	[R].MIEDAIRSHSESASPSALSSSPNNLSPTGWSQPK.[T]			2	1	3568.7	5.35262e+06	8.46	63.72
CRAF_SSYY_full-length	CRAF_SSYY_full-length [298-331]	[R].MIEDAIRSHSESASPSALSSSPNNLSPTGWSQPK.[T]	1xOxidation [M1]		1	1	3584.69	1.33239e+06	6.87	60.6
CRAF_SSYY_full-length	CRAF_SSYY_full-length [298-331]	[R].MIEDAIRSHSESASPSALSSSPNNLSPTGWSQPK.[T]	1xPhospho [S]	CRAF_SSYY_full-length 1xPhospho [S]	8	1	3648.66	7861402	8.85	68
CRAF_SSYY_full-length	CRAF_SSYY_full-length [298-331]	[R].MIEDAIRSHSESASPSALSSSPNNLSPTGWSQPK.[T]	1xPhospho [S26]; 1xOxidation [M1]	CRAF_SSYY_full-length 1xPhospho [S323]	1	1	3664.66	602008	5.62	64.89
CRAF_SSYY_full-length	CRAF_SSYY_full-length [298-338]	[R].MIEDAIRSHSESASPSALSSSPNNLSPTGWSQPKTPVPAQR.[E]			1	2	4318.12	9462162	7.15	62.61
CRAF_SSYY_full-length	CRAF_SSYY_full-length [298-338]	[R].MIEDAIRSHSESASPSALSSSPNNLSPTGWSQPKTPVPAQR.[E]	1xOxidation [M1]		6	2	4334.11	8.21052e+06	8.5	60.04
CRAF_SSYY_full-length	CRAF_SSYY_full-length [298-338]	[R].MIEDAIRSHSESASPSALSSSPNNLSPTGWSQPKTPVPAQR.[E]	1xPhospho [S]	CRAF_SSYY_full-length 1xPhospho [S]	5	2	4398.08	3.52358e+07	10.52	66.05
CRAF_SSYY_full-length	CRAF_SSYY_full-length [298-338]	[R].MIEDAIRSHSESASPSALSSSPNNLSPTGWSQPKTPVPAQR.[E]	1xPhospho [S]; 1xOxidation [M1]	CRAF_SSYY_full-length 1xPhospho [S]	8	2	4414.08	1.08737e+07	8.02	63.55
CRAF_SSYY_full-length	CRAF_SSYY_full-length [298-338]	[R].MIEDAIRSHSESASPSALSSSPNNLSPTGWSQPKTPVPAQR.[E]	2xPhospho [S21; S26]	CRAF_SSYY_full-length 2xPhospho [S318; S323]	3	2	4478.05	2.34749e+07	8.47	70.65
CRAF_SSYY_full-length	CRAF_SSYY_full-length [298-338]	[R].MIEDAIRSHSESASPSALSSSPNNLSPTGWSQPKTPVPAQR.[E]	2xPhospho [S21; S26]; 1xOxidation [M1]	CRAF_SSYY_full-length 2xPhospho [S318; S323]	4	2	4494.04	6.24612e+06	7.43	67.78
CRAF_SSYY_full-length	CRAF_SSYY_full-length [298-338]	[R].MIEDAIRSHSESASPSALSSSPNNLSPTGWSQPKTPVPAQR.[E]	3xPhospho [S]	CRAF_SSYY_full-length 3xPhospho [S311; S313; S]	3	2	4558.01	5.87236e+06	5.96	76.47
CRAF_SSYY_full-length	CRAF_SSYY_full-length [246-276]	[R].MPVSSQHRYSTPHAFTFNTSSPSSEGSLSQR.[Q]			33	1	3410.58	5.42316e+08	12.24	43.2
CRAF_SSYY_full-length	CRAF_SSYY_full-length [246-276]	[R].MPVSSQHRYSTPHAFTFNTSSPSSEGSLSQR.[Q]	1xOxidation [M1]		46	1	3426.58	1.76247e+08	9.6	39.25
CRAF_SSYY_full-length	CRAF_SSYY_full-length [246-276]	[R].MPVSSQHRYSTPHAFTFNTSSPSSEGSLSQR.[Q]	1xPhospho [S/T/Y]	CRAF_SSYY_full-length 1xPhospho [S/T]	12	1	3490.55	1.74821e+08	9.67	49.05
CRAF_SSYY_full-length	CRAF_SSYY_full-length [246-276]	[R].MPVSSQHRYSTPHAFTFNTSSPSSEGSLSQR.[Q]	1xPhospho [S/T/Y]; 1xOxidation [M1]	CRAF_SSYY_full-length 1xPhospho [S/T/Y]	9	1	3506.54	1.94896e+07	6.75	45.07
CRAF_SSYY_full-length	CRAF_SSYY_full-length [246-276]	[R].MPVSSQHRYSTPHAFTFNTSSPSSEGSLSQR.[Q]	2xPhospho [S/T]	CRAF_SSYY_full-length 2xPhospho [S]	4	1	3570.51	3.53313e+06	6.25	55.41
CRAF_SSYY_full-length	CRAF_SSYY_full-length [246-278]	[R].MPVSSQHRYSTPHAFTFNTSSPSSEGSLSQRQR.[S]			7	2	3694.74	9.68769e+07	11.11	38.22
CRAF_SSYY_full-length	CRAF_SSYY_full-length [246-278]	[R].MPVSSQHRYSTPHAFTFNTSSPSSEGSLSQRQR.[S]	1xOxidation [M1]		10	2	3710.74	35263508	10.03	34.57
CRAF_SSYY_full-length	CRAF_SSYY_full-length [246-278]	[R].MPVSSQHRYSTPHAFTFNTSSPSSEGSLSQRQR.[S]	1xPhospho [S/T/Y]	CRAF_SSYY_full-length 1xPhospho [Y/S]	2	2	3774.71	5.74707e+06	7.82	42.84
CRAF_SSYY_full-length	CRAF_SSYY_full-length [414-421]	[R].NEVAVLRK.[T]			2	1	928.557	33583.8	1.48	20.17
CRAF_SSYY_full-length	CRAF_SSYY_full-length [96-109]	[R].NGMSLHDCLMKALK.[V]	1xCarbamidomethyl [C8]		3	1	1617.79	9400122	4.18	51.13
CRAF_SSYY_full-length	CRAF_SSYY_full-length [96-109]	[R].NGMSLHDCLMKALK.[V]	1xCarbamidomethyl [C8]; 1xOxidation [M]		4	1	1633.79	1.97982e+06	2.53	39.18
CRAF_SSYY_full-length	CRAF_SSYY_full-length [96-111]	[R].NGMSLHDCLMKALKVR.[G]	1xCarbamidomethyl [C8]		2	2	1872.96	1065825	4.79	57.2
CRAF_SSYY_full-length	CRAF_SSYY_full-length [96-111]	[R].NGMSLHDCLMKALKVR.[G]	1xCarbamidomethyl [C8]; 1xOxidation [M3]		1	2	1888.96	1.6662e+06	5.25	48.35
CRAF_SSYY_full-length	CRAF_SSYY_full-length [214-237]	[R].QLLLFPNSTIGDSGVPALPSLTMR.[R]			4	0	2527.36	2.40041e+07	4.88	83.15
CRAF_SSYY_full-length	CRAF_SSYY_full-length [214-237]	[R].QLLLFPNSTIGDSGVPALPSLTMR.[R]	1xOxidation [M23]		2	0	2543.35	3039675	2.08	83.15
CRAF_SSYY_full-length	CRAF_SSYY_full-length [214-238]	[R].QLLLFPNSTIGDSGVPALPSLTMRR.[M]			2	1	2683.46	16664824	5.29	83.15
CRAF_SSYY_full-length	CRAF_SSYY_full-length [214-238]	[R].QLLLFPNSTIGDSGVPALPSLTMRR.[M]	1xOxidation [M23]		2	1	2699.45	150736096	4	82.85
CRAF_SSYY_full-length	CRAF_SSYY_full-length [277-297]	[R].QRSTSTPNVHMVSTTLPVDSR.[M]	1xPhospho [S/T]	CRAF_SSYY_full-length 1xPhospho [S/T]	8	1	2393.13	2.42231e+08	7.19	46.77
CRAF_SSYY_full-length	CRAF_SSYY_full-length [277-297]	[R].QRSTSTPNVHMVSTTLPVDSR.[M]	1xPhospho [S/T]; 1xOxidation [M11]	CRAF_SSYY_full-length 1xPhospho [S/T]	41	1	2409.12	6.52044e+07	6.22	37.09
CRAF_SSYY_full-length	CRAF_SSYY_full-length [473-492]	[R].QTAQGMDYLHAKNIIHRDMK.[S]			1	2	2370.18	1.5751e+06	6.24	35.12
CRAF_SSYY_full-length	CRAF_SSYY_full-length [641-666]	[R].SASEPSLHRAAHTEDINACTLTTSPR.[L]	1xCarbamidomethyl [C19]; 1xPhospho [S/T]	CRAF_SSYY_full-length 1xPhospho [S]	8	1	2902.31	101872727	6.52	37.97
CRAF_SSYY_full-length	CRAF_SSYY_full-length [641-666]	[R].SASEPSLHRAAHTEDINACTLTTSPR.[L]	1xCarbamidomethyl [C19]; 2xPhospho [S6; S24]	CRAF_SSYY_full-length 2xPhospho [S646; S664]	6	1	2982.28	27599467	6.67	41.34
CRAF_SSYY_full-length	CRAF_SSYY_full-length [641-681]	[R].SASEPSLHRAAHTEDINACTLTTSPRLPVFVPAWSHPQFEK.[-]	1xCarbamidomethyl [C19]		2	2	4585.27	7.7475e+06	10.08	72.97
CRAF_SSYY_full-length	CRAF_SSYY_full-length [641-681]	[R].SASEPSLHRAAHTEDINACTLTTSPRLPVFVPAWSHPQFEK.[-]	1xCarbamidomethyl [C19]; 1xPhospho [S/T]	CRAF_SSYY_full-length 1xPhospho [S/T]	16	2	4665.23	654194368	8.73	77.27
CRAF_SSYY_full-length	CRAF_SSYY_full-length [641-681]	[R].SASEPSLHRAAHTEDINACTLTTSPRLPVFVPAWSHPQFEK.[-]	1xCarbamidomethyl [C19]; 2xPhospho [S6; S24]	CRAF_SSYY_full-length 2xPhospho [S646; S664]	4	2	4745.2	985462880	8.46	79.5
CRAF_SSYY_full-length	CRAF_SSYY_full-length [305-331]	[R].SHSESASPSALSSSPNNLSPTGWSQPK.[T]			10	0	2740.28	7.37596e+08	9.44	49.9
CRAF_SSYY_full-length	CRAF_SSYY_full-length [305-331]	[R].SHSESASPSALSSSPNNLSPTGWSQPK.[T]	1xPhospho [S]	CRAF_SSYY_full-length 1xPhospho [S]	17	0	2820.25	724889824	8.3	56.39
CRAF_SSYY_full-length	CRAF_SSYY_full-length [305-331]	[R].SHSESASPSALSSSPNNLSPTGWSQPK.[T]	2xPhospho [S]	CRAF_SSYY_full-length 2xPhospho [S]	32	0	2900.21	3.99305e+08	8.19	65.62
CRAF_SSYY_full-length	CRAF_SSYY_full-length [305-331]	[R].SHSESASPSALSSSPNNLSPTGWSQPK.[T]	3xPhospho [S]	CRAF_SSYY_full-length 3xPhospho [S]	11	0	2980.18	3.90118e+07	7.27	78.62
CRAF_SSYY_full-length	CRAF_SSYY_full-length [305-338]	[R].SHSESASPSALSSSPNNLSPTGWSQPKTPVPAQR.[E]			9	1	3489.7	180930326	8.87	51.6
CRAF_SSYY_full-length	CRAF_SSYY_full-length [305-338]	[R].SHSESASPSALSSSPNNLSPTGWSQPKTPVPAQR.[E]	1xPhospho [S/T]	CRAF_SSYY_full-length 1xPhospho [S/T]	25	1	3569.67	2.39954e+08	9.3	56.6
CRAF_SSYY_full-length	CRAF_SSYY_full-length [305-338]	[R].SHSESASPSALSSSPNNLSPTGWSQPKTPVPAQR.[E]	2xPhospho [S/T]	CRAF_SSYY_full-length 2xPhospho [S]	23	1	3649.63	1.58334e+08	7.62	63.2
CRAF_SSYY_full-length	CRAF_SSYY_full-length [305-338]	[R].SHSESASPSALSSSPNNLSPTGWSQPKTPVPAQR.[E]	3xPhospho [S/T]	CRAF_SSYY_full-length 3xPhospho [S]	21	1	3729.6	5.34188e+07	6.74	71.88
CRAF_SSYY_full-length	CRAF_SSYY_full-length [305-340]	[R].SHSESASPSALSSSPNNLSPTGWSQPKTPVPAQRER.[A]			3	2	3774.84	7.7316e+06	7.52	45.44
CRAF_SSYY_full-length	CRAF_SSYY_full-length [305-340]	[R].SHSESASPSALSSSPNNLSPTGWSQPKTPVPAQRER.[A]	1xPhospho [S19]	CRAF_SSYY_full-length 1xPhospho [S323]	2	2	3854.81	6100806	6.77	49.07
CRAF_SSYY_full-length	CRAF_SSYY_full-length [305-340]	[R].SHSESASPSALSSSPNNLSPTGWSQPKTPVPAQRER.[A]	2xPhospho [S14; S19]	CRAF_SSYY_full-length 2xPhospho [S318; S323]	3	2	3934.78	7.00987e+06	6.99	54.36
CRAF_SSYY_full-length	CRAF_SSYY_full-length [279-297]	[R].STSTPNVHMVSTTLPVDSR.[M]			4	0	2029	43947506	6.32	48.47
CRAF_SSYY_full-length	CRAF_SSYY_full-length [279-297]	[R].STSTPNVHMVSTTLPVDSR.[M]	1xOxidation [M9]		8	0	2045	8.79607e+06	4.75	38.27
CRAF_SSYY_full-length	CRAF_SSYY_full-length [279-297]	[R].STSTPNVHMVSTTLPVDSR.[M]	1xPhospho [S/T]	CRAF_SSYY_full-length 1xPhospho [S/T]	67	0	2108.97	1.63403e+09	5.59	58.82
CRAF_SSYY_full-length	CRAF_SSYY_full-length [279-297]	[R].STSTPNVHMVSTTLPVDSR.[M]	1xPhospho [S/T]; 1xOxidation [M9]	CRAF_SSYY_full-length 1xPhospho [S/T]	155	0	2124.96	9.0358e+08	5.65	47.68
CRAF_SSYY_full-length	CRAF_SSYY_full-length [279-297]	[R].STSTPNVHMVSTTLPVDSR.[M]	2xPhospho [T4; T12]	CRAF_SSYY_full-length 2xPhospho [T282; T290]	1	0	2188.93		2.56
CRAF_SSYY_full-length	CRAF_SSYY_full-length [90-106]	[R].TVVNVRNGMSLHDCLMK.[A]	1xCarbamidomethyl [C14]		4	1	1973.97	2.3001e+07	4.31	43.49
CRAF_SSYY_full-length	CRAF_SSYY_full-length [90-106]	[R].TVVNVRNGMSLHDCLMK.[A]	1xCarbamidomethyl [C14]; 1xOxidation [M]		11	1	1989.97	1.04198e+07	3.62	36.7
CRAF_SSYY_full-length	CRAF_SSYY_full-length [90-106]	[R].TVVNVRNGMSLHDCLMK.[A]	1xCarbamidomethyl [C14]; 2xOxidation [M9; M16]		2	1	2005.96	2.89893e+06	2.57	30.44
CRAF_SSYY_full-length	CRAF_SSYY_full-length [90-109]	[R].TVVNVRNGMSLHDCLMKALK.[V]	1xCarbamidomethyl [C14]		1	2	2286.19	697105	3.13	58.26
CRAF_SSYY_full-length	CRAF_SSYY_full-length [82-95]	[R].VFLPNKQRTVVNVR.[N]	1xPhospho [T9]	CRAF_SSYY_full-length 1xPhospho [T90]	1	2	1749.95	2.28863e+06	2.42	34.49
CRAF_SSYY_full-length	CRAF_SSYY_full-length [518-540]	[R].WSGSQQVEQPTGSVLWMAPEVIR.[M]			4	0	2585.28	237455456	6.07	83.04
CRAF_SSYY_full-length	CRAF_SSYY_full-length [518-540]	[R].WSGSQQVEQPTGSVLWMAPEVIR.[M]	1xOxidation [M17]		6	0	2601.28	84077180	5.46	81.27
CRAF_SSYY_full-length	CRAF_SSYY_full-length [254-276]	[R].YSTPHAFTFNTSSPSSEGSLSQR.[Q]			43	0	2488.14	1.37369e+09	6.89	50.99
CRAF_SSYY_full-length	CRAF_SSYY_full-length [254-276]	[R].YSTPHAFTFNTSSPSSEGSLSQR.[Q]	1xPhospho [S/T/Y]	CRAF_SSYY_full-length 1xPhospho [S/T/Y]	17	0	2568.1	2.36561e+07	5.43	60.47
CRAF_SSYY_full-length	CRAF_SSYY_full-length [254-278]	[R].YSTPHAFTFNTSSPSSEGSLSQRQR.[S]			4	1	2772.3	3.69256e+07	5.48	42.58
MEK1_SASA_full-length	MEK1_SASA_full-length [180-190]	[K].AGRIPEQILGK.[V]			1	1	1181.7	1803890	2.35	33.25
MEK1_SASA_full-length	MEK1_SASA_full-length [180-197]	[K].AGRIPEQILGKVSIAVIK.[G]			9	2	1892.17	1.1551e+08	7.16	69.24
MEK1_SASA_full-length	MEK1_SASA_full-length [87-106]	[K].DDDFEKISELGAGNGGVVFK.[V]			2	1	2097.01	15817848	6.56	80.34
MEK1_SASA_full-length	MEK1_SASA_full-length [87-118]	[K].DDDFEKISELGAGNGGVVFKVSHKPSGLVMAR.[K]	1xOxidation [M30]		2	2	3375.7	3.65466e+06	7.44	67.7
MEK1_SASA_full-length	MEK1_SASA_full-length [292-313]	[K].ELELMFGCQVEGDAAETPPRPR.[T]			4	0	2445.15		4.19
MEK1_SASA_full-length	MEK1_SASA_full-length [292-313]	[K].ELELMFGCQVEGDAAETPPRPR.[T]	1xCarbamidomethyl [C8]		44	0	2502.18	1.4437e+08	5.77	71.82
MEK1_SASA_full-length	MEK1_SASA_full-length [292-313]	[K].ELELMFGCQVEGDAAETPPRPR.[T]	1xCarbamidomethyl [C8]; 1xOxidation [M5]		44	0	2518.17	8.07887e+07	6.29	63.86
MEK1_SASA_full-length	MEK1_SASA_full-length [93-106]	[K].ISELGAGNGGVVFK.[V]			54	0	1347.73	1.60298e+09	4.32	51.61
MEK1_SASA_full-length	MEK1_SASA_full-length [93-118]	[K].ISELGAGNGGVVFKVSHKPSGLVMAR.[K]			12	1	2610.42	3.48612e+08	9.62	53.06
MEK1_SASA_full-length	MEK1_SASA_full-length [93-118]	[K].ISELGAGNGGVVFKVSHKPSGLVMAR.[K]	1xOxidation [M24]		26	1	2626.41	2.11028e+08	9.68	47.77
MEK1_SASA_full-length	MEK1_SASA_full-length [26-57]	[K].KKPTPIQLNPAPDGSAVNGTSSAETNLEALQK.[K]			42	1	3276.71	7.22619e+08	10.42	55.05
MEK1_SASA_full-length	MEK1_SASA_full-length [26-57]	[K].KKPTPIQLNPAPDGSAVNGTSSAETNLEALQK.[K]	1xPhospho [S/T]	MEK1_SASA_full-length 1xPhospho [T/S]	9	1	3356.67	3.08016e+07	7.85	61.46
MEK1_SASA_full-length	MEK1_SASA_full-length [26-58]	[K].KKPTPIQLNPAPDGSAVNGTSSAETNLEALQKK.[L]			14	2	3404.8	914171374	11.13	49.12
MEK1_SASA_full-length	MEK1_SASA_full-length [26-58]	[K].KKPTPIQLNPAPDGSAVNGTSSAETNLEALQKK.[L]	1xPhospho [S/T]	MEK1_SASA_full-length 1xPhospho [S/T]	6	2	3484.77	3.9032e+07	9.56	53.83
MEK1_SASA_full-length	MEK1_SASA_full-length [58-69]	[K].KLEELELDEQQR.[K]			10	1	1529.78	1.01804e+07	3.4	34.52
MEK1_SASA_full-length	MEK1_SASA_full-length [58-70]	[K].KLEELELDEQQRK.[R]			2	2	1657.88	140708	3.53	26.39
MEK1_SASA_full-length	MEK1_SASA_full-length [27-57]	[K].KPTPIQLNPAPDGSAVNGTSSAETNLEALQK.[K]			2	0	3148.61	4380769	7.16	63.73
MEK1_SASA_full-length	MEK1_SASA_full-length [228-249]	[K].LCDFGVSGQLIDAMANAFVGTR.[S]	1xCarbamidomethyl [C2]		4	0	2342.13	1.44284e+07	5.35	83.15
MEK1_SASA_full-length	MEK1_SASA_full-length [228-249]	[K].LCDFGVSGQLIDAMANAFVGTR.[S]	1xCarbamidomethyl [C2]; 1xOxidation [M14]		4	0	2358.12	28297556	4.48	82.76
MEK1_SASA_full-length	MEK1_SASA_full-length [59-69]	[K].LEELELDEQQR.[K]			35	0	1401.69	1.07636e+09	3.31	43.41
MEK1_SASA_full-length	MEK1_SASA_full-length [59-70]	[K].LEELELDEQQRK.[R]			2	1	1529.78	772743	2.97	31.33
MEK1_SASA_full-length	MEK1_SASA_full-length [120-130]	[K].LIHLEIKPAIR.[N]			12	0	1302.83	7.77484e+07	4	44.98
MEK1_SASA_full-length	MEK1_SASA_full-length [120-135]	[K].LIHLEIKPAIRNQIIR.[E]			1	1	1927.2	6.20334e+06	2.74	53.99
MEK1_SASA_full-length	MEK1_SASA_full-length [376-385]	[K].QLMVHAFIKR.[S]	1xOxidation [M3]		1	1	1258.71	254754	2.73	29.34
MEK1_SASA_full-length	MEK1_SASA_full-length [71-79]	[K].RLEAFLTQK.[Q]			2	1	1105.64	852900	2.62	35.09
MEK1_SASA_full-length	MEK1_SASA_full-length [82-106]	[K].VGELKDDDFEKISELGAGNGGVVFK.[V]			8	2	2623.32	1.05703e+08	6.71	76.3
MEK1_SASA_full-length	MEK1_SASA_full-length [191-203]	[K].VSIAVIKGLTYLR.[E]			20	1	1432.89	9.02755e+07	4.53	72.64
MEK1_SASA_full-length	MEK1_SASA_full-length [191-205]	[K].VSIAVIKGLTYLREK.[H]			2	2	1690.03	9075473	4.82	61.89
MEK1_SASA_full-length	MEK1_SASA_full-length [372-384]	[R].ADLKQLMVHAFIK.[R]			8	1	1513.86	9.32388e+07	6.12	67.74
MEK1_SASA_full-length	MEK1_SASA_full-length [372-384]	[R].ADLKQLMVHAFIK.[R]	1xOxidation [M7]		5	1	1529.85	5.74247e+06	5.23	47.01
MEK1_SASA_full-length	MEK1_SASA_full-length [372-385]	[R].ADLKQLMVHAFIKR.[S]			11	2	1669.96	1.75916e+08	5.74	57.35
MEK1_SASA_full-length	MEK1_SASA_full-length [372-385]	[R].ADLKQLMVHAFIKR.[S]	1xOxidation [M7]		7	2	1685.95	3.08354e+06	4	38.26
MEK1_SASA_full-length	MEK1_SASA_full-length [212-227]	[R].DVKPSNILVNSRGEIK.[L]			2	1	1768.99	2.74722e+06	4.37	37.06
MEK1_SASA_full-length	MEK1_SASA_full-length [224-249]	[R].GEIKLCDFGVSGQLIDAMANAFVGTR.[S]	1xCarbamidomethyl [C6]; 1xOxidation [M18]		2	1	2785.36	14754797	5.07	82.14
MEK1_SASA_full-length	MEK1_SASA_full-length [183-190]	[R].IPEQILGK.[V]			1	0	897.54	270380	1.65	36.51
MEK1_SASA_full-length	MEK1_SASA_full-length [183-197]	[R].IPEQILGKVSIAVIK.[G]			4	1	1608.01	1.53502e+07	3.93	72.84
MEK1_SASA_full-length	MEK1_SASA_full-length [119-130]	[R].KLIHLEIKPAIR.[N]			1	1	1430.92	1.24905e+06	3.55	40.53
MEK1_SASA_full-length	MEK1_SASA_full-length [119-135]	[R].KLIHLEIKPAIRNQIIR.[E]			10	2	2055.29	7.68122e+07	5.26	49.91
MEK1_SASA_full-length	MEK1_SASA_full-length [70-79]	[R].KRLEAFLTQK.[Q]			1	2	1233.73	1.18646e+06	2.83	29.56
MEK1_SASA_full-length	MEK1_SASA_full-length [72-79]	[R].LEAFLTQK.[Q]			4	0	949.535	3.57164e+06	2.55	40.57
MEK1_SASA_full-length	MEK1_SASA_full-length [72-86]	[R].LEAFLTQKQKVGELK.[D]			2	2	1732	2.93109e+06	4.87	36.96
MEK1_SASA_full-length	MEK1_SASA_full-length [257-291]	[R].LQGTHYSVQSDIWSMGLSLVEMAVGRYPIPPPDAK.[E]			3	1	3842.92	7.15254e+06	7.24	83.15
